# Supplementary material for: Transcriptomic and metabolomic data reveal key genes that are involved in the phenylpropanoid pathway and regulate the floral fragrance of Rhododendron fortunei
Source: BMC Plant Biol. 2023 Jan 5;23:8. doi: 10.1186/s12870-022-04016-7 (PMC9814181; doi:10.1186/s12870-022-04016-7)
Supplement: Supplementary file 2 — Additional file 2: Table S1-S6. [file 12870_2022_4016_MOESM2_ESM.zip]

Archive with 8 entries (7 files):
- Additional file.pdf
- Additional file/Table S1.csv
- Additional file/Table S2.csv
- Additional file/Table S3.xlsx
- Additional file/Table S4.docx
- Additional file/Table S5.xlsx
- Additional file/Table S6.xlsx
- Additional file/
