# Supplementary material for: Transcriptomic and metabolomic data reveal key genes that are involved in the phenylpropanoid pathway and regulate the floral fragrance of Rhododendron fortunei
Source: BMC Plant Biol. 2023 Jan 5;23:8. doi: 10.1186/s12870-022-04016-7 (PMC9814181; doi:10.1186/s12870-022-04016-7)
Supplement: Supplementary file 2 — Additional file 2: Table S1-S6. [file 12870_2022_4016_MOESM2_ESM.zip › Additional file/Table S1.csv]

Sample	Total Raw Reads (M)	Total Clean Reads (M)	Total Clean Bases(Gb)	Clean Reads Q20(%)	Clean Reads Q30(%)	Clean Reads Ratio(%)
NWA1	43.82	42.8	6.42	96.06	90.44	97.68
NWA2	43.82	42.64	6.4	96.41	91.16	97.3
NWA3	43.82	42.61	6.39	96.25	90.78	97.24
NWB1	45.57	42.78	6.42	96.26	90.94	93.87
NWB2	43.82	42.72	6.41	96.41	91.18	97.49
NWB3	43.82	42.48	6.37	96.37	91.08	96.95
NWC1	43.82	42.45	6.37	96.17	90.73	96.86
NWC2	43.82	42.4	6.36	96.31	90.89	96.76
NWC3	43.82	42.75	6.41	96.37	91.04	97.55
NWD1	43.82	42.38	6.36	96.31	91.03	96.72
NWD2	43.82	42.35	6.35	96.26	90.84	96.64
NWD3	43.82	42.61	6.39	96.43	91.17	97.24
YJA1	43.82	42.73	6.41	96.31	91.04	97.52
YJA2	43.82	42.92	6.44	96.22	90.6	97.94
YJA3	43.82	42.7	6.4	96.47	91.28	97.44
YJB1	43.82	42.8	6.42	96.38	91.22	97.68
YJB2	43.82	42.76	6.41	96.41	91.19	97.59
YJB3	43.82	42.82	6.42	96.41	91.19	97.71
YJC1	43.82	42.47	6.37	96.37	91.25	96.92
YJC2	43.82	42.53	6.38	96.44	91.33	97.06
YJC3	43.82	42.22	6.33	96.41	91.31	96.35
YJD1	43.82	42.62	6.39	96.25	90.89	97.25
YJD2	43.82	42.43	6.36	96.44	91.38	96.83
YJD3	43.82	42.57	6.39	96.04	90.17	97.15
