# Supplementary material for: Transcriptomic and metabolomic data reveal key genes that are involved in the phenylpropanoid pathway and regulate the floral fragrance of Rhododendron fortunei
Source: BMC Plant Biol. 2023 Jan 5;23:8. doi: 10.1186/s12870-022-04016-7 (PMC9814181; doi:10.1186/s12870-022-04016-7)
Supplement: Supplementary file 2 — Additional file 2: Table S1-S6. [file 12870_2022_4016_MOESM2_ESM.zip › Additional file/Table S2.csv]

Sample	Total Number	Total Length	Mean Length	N50	N70	N90	GC(%)
NWA1	43532	42359140	973	1493	977	425	44.25
NWA2	44084	39481124	895	1407	893	372	44.46
NWA3	44134	41006988	929	1453	936	392	44.32
NWB1	39178	39696140	1013	1510	1009	469	44.92
NWB2	39286	40299558	1025	1519	1028	475	44.87
NWB3	38829	39561651	1018	1516	1017	468	44.94
NWC1	42178	45024725	1067	1619	1073	485	44.69
NWC2	41779	44312427	1060	1613	1071	484	44.8
NWC3	40734	43282766	1062	1604	1075	487	44.91
NWD1	42543	38434567	903	1405	873	387	46.13
NWD2	42606	38746009	909	1399	880	392	46.32
NWD3	42468	39077079	920	1427	900	395	46.12
YJA1	39576	41811160	1056	1671	1079	457	44.31
YJA2	41044	41072161	1000	1541	995	439	44.98
YJA3	42818	43000877	1004	1561	1007	435	44.74
YJB1	32420	30268840	933	1410	911	408	45.52
YJB2	39746	36388459	915	1441	888	381	45.06
YJB3	40392	38534623	954	1523	934	399	44.93
YJC1	30813	26483864	859	1309	817	371	46.04
YJC2	40914	40487779	989	1523	996	436	44.53
YJC3	39791	37931348	953	1461	947	417	44.74
YJD1	39514	35124718	888	1392	851	376	46.07
YJD2	39279	35561284	905	1410	880	383	45.87
YJD3	36403	34372906	944	1451	921	415	45.76
All-Unigene	140527	168644638	1200	1887	1259	550	44.65
