# Supplementary material for: Transcriptomic and metabolomic data reveal key genes that are involved in the phenylpropanoid pathway and regulate the floral fragrance of Rhododendron fortunei
Source: BMC Plant Biol. 2023 Jan 5;23:8. doi: 10.1186/s12870-022-04016-7 (PMC9814181; doi:10.1186/s12870-022-04016-7)
Supplement: Supplementary file 2 — Additional file 2: Table S1-S6. [file 12870_2022_4016_MOESM2_ESM.zip › Additional file/Table S3.xlsx]

## Sheet: NWAvsYJA
Gene ID	NWA FPKM	YJA FPKM	log2(YJA/NWA)	Qvalue(NWA-vs-YJA)	Pvalue(NWA-vs-YJA)	NWA1 FPKM	NWA2 FPKM	NWA3 FPKM	YJA1 FPKM	YJA2 FPKM	YJA3 FPKM	Kegg Orthology
CL6544.Contig1_All	0.52	32.233	5.80528	2.62865e-24	1.73526e-25	0.65	0.32	0.59	54.16	21.73	20.81	K10775//phenylalanine ammonia-lyase [EC:4.3.1.24]+ko01100//Metabolic pathways+ko01110//Biosynthesis of secondary metabolites+ko00940//Phenylpropanoid biosynthesis+ko00360//Phenylalanine metabolism;K10775//phenylalanine ammonia-lyase [EC:4.3.1.24]+ko01100//Metabolic pathways+ko01110//Biosynthesis of secondary metabolites+ko00940//Phenylpropanoid biosynthesis+ko00360//Phenylalanine metabolism;K1077…
CL6544.Contig3_All	7.126	63.846	3.04423	1.45623e-11	2.26224e-12	7.72	7.01	6.65	100.14	43.91	47.49	K10775//phenylalanine ammonia-lyase [EC:4.3.1.24]+ko01100//Metabolic pathways+ko01110//Biosynthesis of secondary metabolites+ko00940//Phenylpropanoid biosynthesis+ko00360//Phenylalanine metabolism;K10775//phenylalanine ammonia-lyase [EC:4.3.1.24]+ko01100//Metabolic pathways+ko01110//Biosynthesis of secondary metabolites+ko00940//Phenylpropanoid biosynthesis+ko00360//Phenylalanine metabolism;K1077…
Unigene10584_All	263.85	39.04	-2.84463	2.45501e-11	3.89028e-12	265.14	268.96	257.45	59.38	30.45	27.29	K01870//isoleucyl-tRNA synthetase [EC:6.1.1.5]+ko00970//Aminoacyl-tRNA biosynthesis;K10775//phenylalanine ammonia-lyase [EC:4.3.1.24]+ko01100//Metabolic pathways+ko01110//Biosynthesis of secondary metabolites+ko00940//Phenylpropanoid biosynthesis+ko00360//Phenylalanine metabolism
Unigene15486_All	12.663	1.57	-3.16428	1.89511e-47	4.13403e-49	13.9	10.89	13.2	1.42	1.83	1.46	K01870//isoleucyl-tRNA synthetase [EC:6.1.1.5]+ko00970//Aminoacyl-tRNA biosynthesis;K10775//phenylalanine ammonia-lyase [EC:4.3.1.24]+ko01100//Metabolic pathways+ko01110//Biosynthesis of secondary metabolites+ko00940//Phenylpropanoid biosynthesis+ko00360//Phenylalanine metabolism
Unigene20020_All	42.753	166.676	1.8447	4.80183e-05	1.59646e-05	39.34	45.39	43.53	258.74	121.52	119.77	K10775//phenylalanine ammonia-lyase [EC:4.3.1.24]+ko01100//Metabolic pathways+ko01110//Biosynthesis of secondary metabolites+ko00940//Phenylpropanoid biosynthesis+ko00360//Phenylalanine metabolism;K10775//phenylalanine ammonia-lyase [EC:4.3.1.24]+ko01100//Metabolic pathways+ko01110//Biosynthesis of secondary metabolites+ko00940//Phenylpropanoid biosynthesis+ko00360//Phenylalanine metabolism;K1077…
Unigene38261_All	11.343	38.913	1.63063	7.55828e-15	8.99713e-16	10.7	12.58	10.75	36.42	42.51	37.81	K01870//isoleucyl-tRNA synthetase [EC:6.1.1.5]+ko00970//Aminoacyl-tRNA biosynthesis;K10775//phenylalanine ammonia-lyase [EC:4.3.1.24]+ko01100//Metabolic pathways+ko01110//Biosynthesis of secondary metabolites+ko00940//Phenylpropanoid biosynthesis+ko00360//Phenylalanine metabolism;K04733//interleukin-1 receptor-associated kinase 4 [EC:2.7.11.1]
CL797.Contig1_All	13.636	59.553	2.01537	0.00020887	7.67775e-05	14.75	12.89	13.27	89.88	63.42	25.36	K00487//trans-cinnamate 4-monooxygenase [EC:1.14.14.91]+ko00130//Ubiquinone and other terpenoid-quinone biosynthesis+ko01100//Metabolic pathways+ko01110//Biosynthesis of secondary metabolites+ko00940//Phenylpropanoid biosynthesis+ko00941//Flavonoid biosynthesis+ko00945//Stilbenoid, diarylheptanoid and gingerol biosynthesis+ko00360//Phenylalanine metabolism;K00487//trans-cinnamate 4-monooxygenase …
CL797.Contig5_All	5.09	302.696	5.75576	5.79041e-48	1.24247e-49	4.57	5.34	5.36	437.03	231.85	239.21	K00487//trans-cinnamate 4-monooxygenase [EC:1.14.14.91]+ko00130//Ubiquinone and other terpenoid-quinone biosynthesis+ko01100//Metabolic pathways+ko01110//Biosynthesis of secondary metabolites+ko00940//Phenylpropanoid biosynthesis+ko00941//Flavonoid biosynthesis+ko00945//Stilbenoid, diarylheptanoid and gingerol biosynthesis+ko00360//Phenylalanine metabolism;K00487//trans-cinnamate 4-monooxygenase …
CL3618.Contig10_All	9.08	0.373	-4.63615	1.40585e-11	2.17959e-12	8.91	8.79	9.54	0.75	0.07	0.3	K03320//ammonium transporter, Amt family;K07573//exosome complex component CSL4+ko03018//RNA degradation;K03320//ammonium transporter, Amt family;K03320//ammonium transporter, Amt family;K03320//ammonium transporter, Amt family
CL10721.Contig1_All	6.146	16.15	1.29032	0.0246507	0.0140374	5.28	6.27	6.89	27.79	9.12	11.54	K01904//4-coumarate--CoA ligase [EC:6.2.1.12]+ko00130//Ubiquinone and other terpenoid-quinone biosynthesis+ko01100//Metabolic pathways+ko01110//Biosynthesis of secondary metabolites+ko00940//Phenylpropanoid biosynthesis+ko00360//Phenylalanine metabolism;K01904//4-coumarate--CoA ligase [EC:6.2.1.12]+ko00130//Ubiquinone and other terpenoid-quinone biosynthesis+ko01100//Metabolic pathways+ko01110//B…
CL10721.Contig2_All	4.766	97.496	4.22225	2.67458e-20	2.20967e-21	4.62	5.54	4.14	149.12	81.17	62.2	K01904//4-coumarate--CoA ligase [EC:6.2.1.12]+ko00130//Ubiquinone and other terpenoid-quinone biosynthesis+ko01100//Metabolic pathways+ko01110//Biosynthesis of secondary metabolites+ko00940//Phenylpropanoid biosynthesis+ko00360//Phenylalanine metabolism;K01904//4-coumarate--CoA ligase [EC:6.2.1.12]+ko00130//Ubiquinone and other terpenoid-quinone biosynthesis+ko01100//Metabolic pathways+ko01110//B…
CL12258.Contig1_All	2.953	193.916	5.89972	8.8619e-138	1.2888e-140	3.02	2.78	3.06	215.54	187.14	179.07	K01904//4-coumarate--CoA ligase [EC:6.2.1.12]+ko00130//Ubiquinone and other terpenoid-quinone biosynthesis+ko01100//Metabolic pathways+ko01110//Biosynthesis of secondary metabolites+ko00940//Phenylpropanoid biosynthesis+ko00360//Phenylalanine metabolism;K01904//4-coumarate--CoA ligase [EC:6.2.1.12]+ko00130//Ubiquinone and other terpenoid-quinone biosynthesis+ko01100//Metabolic pathways+ko01110//B…
CL264.Contig3_All	0.466	0.183	-1.59539	0.0303603	0.0176831	0.34	0.71	0.35	0.12	0.17	0.26	K10526//OPC-8:0 CoA ligase 1 [EC:6.2.1.-]+ko00592//alpha-Linolenic acid metabolism+ko01100//Metabolic pathways+ko01110//Biosynthesis of secondary metabolites;K10526//OPC-8:0 CoA ligase 1 [EC:6.2.1.-]+ko00592//alpha-Linolenic acid metabolism+ko01100//Metabolic pathways+ko01110//Biosynthesis of secondary metabolites;K10526//OPC-8:0 CoA ligase 1 [EC:6.2.1.-]+ko00592//alpha-Linolenic acid metabolism+…
CL264.Contig5_All	0.12	0.763	2.57573	0.000475494	0.000185776	0.06	0.15	0.15	0.9	0.7	0.69	K10526//OPC-8:0 CoA ligase 1 [EC:6.2.1.-]+ko00592//alpha-Linolenic acid metabolism+ko01100//Metabolic pathways+ko01110//Biosynthesis of secondary metabolites;K10526//OPC-8:0 CoA ligase 1 [EC:6.2.1.-]+ko00592//alpha-Linolenic acid metabolism+ko01100//Metabolic pathways+ko01110//Biosynthesis of secondary metabolites;K10526//OPC-8:0 CoA ligase 1 [EC:6.2.1.-]+ko00592//alpha-Linolenic acid metabolism+…
CL2713.Contig1_All	18.46	43.91	1.10991	6.29971e-07	1.60647e-07	17.88	19.18	18.32	45.95	47.24	38.54	K10526//OPC-8:0 CoA ligase 1 [EC:6.2.1.-]+ko00592//alpha-Linolenic acid metabolism+ko01100//Metabolic pathways+ko01110//Biosynthesis of secondary metabolites;K10526//OPC-8:0 CoA ligase 1 [EC:6.2.1.-]+ko00592//alpha-Linolenic acid metabolism+ko01100//Metabolic pathways+ko01110//Biosynthesis of secondary metabolites;K10526//OPC-8:0 CoA ligase 1 [EC:6.2.1.-]+ko00592//alpha-Linolenic acid metabolism+…
CL2713.Contig2_All	2.89	15.503	2.28553	1.677e-12	2.40187e-13	2.41	3	3.26	18.33	12.08	16.1	K10526//OPC-8:0 CoA ligase 1 [EC:6.2.1.-]+ko00592//alpha-Linolenic acid metabolism+ko01100//Metabolic pathways+ko01110//Biosynthesis of secondary metabolites;K10526//OPC-8:0 CoA ligase 1 [EC:6.2.1.-]+ko00592//alpha-Linolenic acid metabolism+ko01100//Metabolic pathways+ko01110//Biosynthesis of secondary metabolites;K10526//OPC-8:0 CoA ligase 1 [EC:6.2.1.-]+ko00592//alpha-Linolenic acid metabolism+…
CL2713.Contig4_All	7.263	0.496	-4.08591	8.32002e-23	5.98598e-24	6.14	8.66	6.99	0.24	0.67	0.58	K10526//OPC-8:0 CoA ligase 1 [EC:6.2.1.-]+ko00592//alpha-Linolenic acid metabolism+ko01100//Metabolic pathways+ko01110//Biosynthesis of secondary metabolites;K10526//OPC-8:0 CoA ligase 1 [EC:6.2.1.-]+ko00592//alpha-Linolenic acid metabolism+ko01100//Metabolic pathways+ko01110//Biosynthesis of secondary metabolites;K10526//OPC-8:0 CoA ligase 1 [EC:6.2.1.-]+ko00592//alpha-Linolenic acid metabolism+…
CL2713.Contig5_All	6.243	194.003	4.82037	1.88544e-86	1.09342e-88	6.62	6.03	6.08	223.51	190.79	167.71	K10526//OPC-8:0 CoA ligase 1 [EC:6.2.1.-]+ko00592//alpha-Linolenic acid metabolism+ko01100//Metabolic pathways+ko01110//Biosynthesis of secondary metabolites;K10526//OPC-8:0 CoA ligase 1 [EC:6.2.1.-]+ko00592//alpha-Linolenic acid metabolism+ko01100//Metabolic pathways+ko01110//Biosynthesis of secondary metabolites;K10526//OPC-8:0 CoA ligase 1 [EC:6.2.1.-]+ko00592//alpha-Linolenic acid metabolism+…
CL288.Contig2_All	5.87	0.983	-2.71689	4.66635e-20	3.91642e-21	5.73	5.72	6.16	1.16	1.01	0.78	K10526//OPC-8:0 CoA ligase 1 [EC:6.2.1.-]+ko00592//alpha-Linolenic acid metabolism+ko01100//Metabolic pathways+ko01110//Biosynthesis of secondary metabolites;K10526//OPC-8:0 CoA ligase 1 [EC:6.2.1.-]+ko00592//alpha-Linolenic acid metabolism+ko01100//Metabolic pathways+ko01110//Biosynthesis of secondary metabolites;K10526//OPC-8:0 CoA ligase 1 [EC:6.2.1.-]+ko00592//alpha-Linolenic acid metabolism+…
CL3852.Contig3_All	5.66	16.736	1.41293	1.44599e-18	1.33191e-19	5.53	5.6	5.85	14.78	16.94	18.49	K01904//4-coumarate--CoA ligase [EC:6.2.1.12]+ko00130//Ubiquinone and other terpenoid-quinone biosynthesis+ko01100//Metabolic pathways+ko01110//Biosynthesis of secondary metabolites+ko00940//Phenylpropanoid biosynthesis+ko00360//Phenylalanine metabolism;K01904//4-coumarate--CoA ligase [EC:6.2.1.12]+ko00130//Ubiquinone and other terpenoid-quinone biosynthesis+ko01100//Metabolic pathways+ko01110//B…
CL3852.Contig4_All	29.283	0.063	-9.30171	2.35447e-46	5.39866e-48	32.01	26.78	29.06	0.03	0.1	0.06	K01904//4-coumarate--CoA ligase [EC:6.2.1.12]+ko00130//Ubiquinone and other terpenoid-quinone biosynthesis+ko01100//Metabolic pathways+ko01110//Biosynthesis of secondary metabolites+ko00940//Phenylpropanoid biosynthesis+ko00360//Phenylalanine metabolism;K01904//4-coumarate--CoA ligase [EC:6.2.1.12]+ko00130//Ubiquinone and other terpenoid-quinone biosynthesis+ko01100//Metabolic pathways+ko01110//B…
Unigene59185_All	11.896	2.416	-2.40863	3.7368e-07	9.24839e-08	9.23	14.15	12.31	3.66	1.76	1.83	K10526//OPC-8:0 CoA ligase 1 [EC:6.2.1.-]+ko00592//alpha-Linolenic acid metabolism+ko01100//Metabolic pathways+ko01110//Biosynthesis of secondary metabolites;K10526//OPC-8:0 CoA ligase 1 [EC:6.2.1.-]+ko00592//alpha-Linolenic acid metabolism+ko01100//Metabolic pathways+ko01110//Biosynthesis of secondary metabolites;K10526//OPC-8:0 CoA ligase 1 [EC:6.2.1.-]+ko00592//alpha-Linolenic acid metabolism+…
CL13813.Contig3_All	2.836	4.75	0.58465	0.0146411	0.00786208	3.18	2.61	2.72	3.47	5.21	5.57	K00083//cinnamyl-alcohol dehydrogenase [EC:1.1.1.195]+ko01100//Metabolic pathways+ko01110//Biosynthesis of secondary metabolites+ko00940//Phenylpropanoid biosynthesis;K00083//cinnamyl-alcohol dehydrogenase [EC:1.1.1.195]+ko01100//Metabolic pathways+ko01110//Biosynthesis of secondary metabolites+ko00940//Phenylpropanoid biosynthesis;K00083//cinnamyl-alcohol dehydrogenase [EC:1.1.1.195]+ko01100//Me…
CL14872.Contig5_All	115.916	1.986	-5.99514	2.7384e-102	1.0066e-104	112.02	119.65	116.08	2.28	1.38	2.3	K00083//cinnamyl-alcohol dehydrogenase [EC:1.1.1.195]+ko01100//Metabolic pathways+ko01110//Biosynthesis of secondary metabolites+ko00940//Phenylpropanoid biosynthesis;K00083//cinnamyl-alcohol dehydrogenase [EC:1.1.1.195]+ko01100//Metabolic pathways+ko01110//Biosynthesis of secondary metabolites+ko00940//Phenylpropanoid biosynthesis;K00083//cinnamyl-alcohol dehydrogenase [EC:1.1.1.195]+ko01100//Me…
CL3253.Contig3_All	0.13	25.38	7.36328	7.23513e-23	5.1893e-24	0.09	0.18	0.12	8.68	33.02	34.44	K00083//cinnamyl-alcohol dehydrogenase [EC:1.1.1.195]+ko01100//Metabolic pathways+ko01110//Biosynthesis of secondary metabolites+ko00940//Phenylpropanoid biosynthesis;K00083//cinnamyl-alcohol dehydrogenase [EC:1.1.1.195]+ko01100//Metabolic pathways+ko01110//Biosynthesis of secondary metabolites+ko00940//Phenylpropanoid biosynthesis;K00083//cinnamyl-alcohol dehydrogenase [EC:1.1.1.195]+ko01100//Me…
CL3253.Contig5_All	33.356	24.396	-0.587225	0.00285693	0.00130075	36	30.07	34	25.32	24.79	23.08	K00083//cinnamyl-alcohol dehydrogenase [EC:1.1.1.195]+ko01100//Metabolic pathways+ko01110//Biosynthesis of secondary metabolites+ko00940//Phenylpropanoid biosynthesis;K00083//cinnamyl-alcohol dehydrogenase [EC:1.1.1.195]+ko01100//Metabolic pathways+ko01110//Biosynthesis of secondary metabolites+ko00940//Phenylpropanoid biosynthesis;K00083//cinnamyl-alcohol dehydrogenase [EC:1.1.1.195]+ko01100//Me…
CL3253.Contig7_All	19.956	10.98	-1.01824	1.24062e-06	3.29086e-07	22.14	19.25	18.48	8.24	11.73	12.97	K00083//cinnamyl-alcohol dehydrogenase [EC:1.1.1.195]+ko01100//Metabolic pathways+ko01110//Biosynthesis of secondary metabolites+ko00940//Phenylpropanoid biosynthesis;K00083//cinnamyl-alcohol dehydrogenase [EC:1.1.1.195]+ko01100//Metabolic pathways+ko01110//Biosynthesis of secondary metabolites+ko00940//Phenylpropanoid biosynthesis;K00083//cinnamyl-alcohol dehydrogenase [EC:1.1.1.195]+ko01100//Me…
Unigene15877_All	0.05	0.4	3.00946	0.00233094	0.00104091	0.07	0.06	0.02	0.62	0.13	0.45	K00083//cinnamyl-alcohol dehydrogenase [EC:1.1.1.195]+ko01100//Metabolic pathways+ko01110//Biosynthesis of secondary metabolites+ko00940//Phenylpropanoid biosynthesis;K00083//cinnamyl-alcohol dehydrogenase [EC:1.1.1.195]+ko01100//Metabolic pathways+ko01110//Biosynthesis of secondary metabolites+ko00940//Phenylpropanoid biosynthesis;K00083//cinnamyl-alcohol dehydrogenase [EC:1.1.1.195]+ko01100//Me…
Unigene5293_All	28.3	98.993	1.67028	1.29894e-08	2.71219e-09	25.52	32.12	27.26	118.73	92	86.25	K00083//cinnamyl-alcohol dehydrogenase [EC:1.1.1.195]+ko01100//Metabolic pathways+ko01110//Biosynthesis of secondary metabolites+ko00940//Phenylpropanoid biosynthesis;K00083//cinnamyl-alcohol dehydrogenase [EC:1.1.1.195]+ko01100//Metabolic pathways+ko01110//Biosynthesis of secondary metabolites+ko00940//Phenylpropanoid biosynthesis;K00083//cinnamyl-alcohol dehydrogenase [EC:1.1.1.195]+ko01100//Me…
CL11196.Contig4_All	1.593	16.986	3.29129	1.24644e-26	7.21064e-28	1.89	1.38	1.51	20.73	14.86	15.37	K13832//3-dehydroquinate dehydratase / shikimate dehydrogenase [EC:4.2.1.10 1.1.1.25]+ko01230//Biosynthesis of amino acids+ko01100//Metabolic pathways+ko01110//Biosynthesis of secondary metabolites+ko00400//Phenylalanine, tyrosine and tryptophan biosynthesis;K13832//3-dehydroquinate dehydratase / shikimate dehydrogenase [EC:4.2.1.10 1.1.1.25]+ko01230//Biosynthesis of amino acids+ko01100//Metaboli…
CL11196.Contig6_All	7.86	3.413	-1.32182	9.44665e-05	3.29014e-05	8.37	7.88	7.33	4.45	3.05	2.74	K13832//3-dehydroquinate dehydratase / shikimate dehydrogenase [EC:4.2.1.10 1.1.1.25]+ko01230//Biosynthesis of amino acids+ko01100//Metabolic pathways+ko01110//Biosynthesis of secondary metabolites+ko00400//Phenylalanine, tyrosine and tryptophan biosynthesis;K13832//3-dehydroquinate dehydratase / shikimate dehydrogenase [EC:4.2.1.10 1.1.1.25]+ko01230//Biosynthesis of amino acids+ko01100//Metaboli…
CL15477.Contig15_All	0.043	4.506	6.78277	2.08743e-23	1.45342e-24	0.04	0.06	0.03	5.52	3.93	4.07	K13832//3-dehydroquinate dehydratase / shikimate dehydrogenase [EC:4.2.1.10 1.1.1.25]+ko01230//Biosynthesis of amino acids+ko01100//Metabolic pathways+ko01110//Biosynthesis of secondary metabolites+ko00400//Phenylalanine, tyrosine and tryptophan biosynthesis;K13832//3-dehydroquinate dehydratase / shikimate dehydrogenase [EC:4.2.1.10 1.1.1.25]+ko01230//Biosynthesis of amino acids+ko01100//Metaboli…
CL15477.Contig5_All	0.696	4.236	2.47177	1.20549e-11	1.8583e-12	0.53	0.61	0.95	4.7	3.71	4.3	K13832//3-dehydroquinate dehydratase / shikimate dehydrogenase [EC:4.2.1.10 1.1.1.25]+ko01230//Biosynthesis of amino acids+ko01100//Metabolic pathways+ko01110//Biosynthesis of secondary metabolites+ko00400//Phenylalanine, tyrosine and tryptophan biosynthesis;K13832//3-dehydroquinate dehydratase / shikimate dehydrogenase [EC:4.2.1.10 1.1.1.25]+ko01230//Biosynthesis of amino acids+ko01100//Metaboli…
CL1652.Contig2_All	17.413	94.386	2.26505	2.99208e-19	2.64496e-20	17.35	17.27	17.62	61.79	107.88	113.49	K00131//glyceraldehyde-3-phosphate dehydrogenase (NADP+) [EC:1.2.1.9]+ko00010//Glycolysis / Gluconeogenesis+ko00030//Pentose phosphate pathway+ko01100//Metabolic pathways+ko01200//Carbon metabolism;K00131//glyceraldehyde-3-phosphate dehydrogenase (NADP+) [EC:1.2.1.9]+ko00010//Glycolysis / Gluconeogenesis+ko00030//Pentose phosphate pathway+ko01100//Metabolic pathways+ko01200//Carbon metabolism;K00…
CL463.Contig10_All	42.93	127.646	1.41034	2.10073e-13	2.7891e-14	46.66	40.98	41.15	94.62	142.82	145.5	K00029//malate dehydrogenase (oxaloacetate-decarboxylating)(NADP+) [EC:1.1.1.40]+ko01100//Metabolic pathways+ko00710//Carbon fixation in photosynthetic organisms+ko00620//Pyruvate metabolism+ko01200//Carbon metabolism;K00029//malate dehydrogenase (oxaloacetate-decarboxylating)(NADP+) [EC:1.1.1.40]+ko01100//Metabolic pathways+ko00710//Carbon fixation in photosynthetic organisms+ko00620//Pyruvate m…
CL6044.Contig1_All	69.97	27.143	-1.52563	5.25745e-13	7.21379e-14	74.85	66.33	68.73	19.31	31.46	30.66	K05298//glyceraldehyde-3-phosphate dehydrogenase (NADP+) (phosphorylating) [EC:1.2.1.13]+ko01100//Metabolic pathways+ko00710//Carbon fixation in photosynthetic organisms+ko01200//Carbon metabolism;K05298//glyceraldehyde-3-phosphate dehydrogenase (NADP+) (phosphorylating) [EC:1.2.1.13]+ko01100//Metabolic pathways+ko00710//Carbon fixation in photosynthetic organisms+ko01200//Carbon metabolism;K0529…
CL6044.Contig2_All	130.633	96.1	-0.605291	0.0141819	0.00759258	118.54	145.91	127.45	72.38	115.85	100.07	K05298//glyceraldehyde-3-phosphate dehydrogenase (NADP+) (phosphorylating) [EC:1.2.1.13]+ko01100//Metabolic pathways+ko00710//Carbon fixation in photosynthetic organisms+ko01200//Carbon metabolism;K05298//glyceraldehyde-3-phosphate dehydrogenase (NADP+) (phosphorylating) [EC:1.2.1.13]+ko01100//Metabolic pathways+ko00710//Carbon fixation in photosynthetic organisms+ko01200//Carbon metabolism;K0529…
CL6303.Contig2_All	12.553	10.193	-0.444664	0.0461517	0.0282173	12.07	14.16	11.43	10.12	10.22	10.24	K00031//isocitrate dehydrogenase [EC:1.1.1.42]+ko04146//Peroxisome+ko00020//Citrate cycle (TCA cycle)+ko01230//Biosynthesis of amino acids+ko01100//Metabolic pathways+ko01110//Biosynthesis of secondary metabolites+ko01210//2-Oxocarboxylic acid metabolism+ko01200//Carbon metabolism+ko00480//Glutathione metabolism;K00031//isocitrate dehydrogenase [EC:1.1.1.42]+ko04146//Peroxisome+ko00020//Citrate c…
CL6303.Contig3_All	11.523	40.776	1.68277	5.36459e-26	3.22642e-27	12.59	10.88	11.1	40.27	40.41	41.65	K00031//isocitrate dehydrogenase [EC:1.1.1.42]+ko04146//Peroxisome+ko00020//Citrate cycle (TCA cycle)+ko01230//Biosynthesis of amino acids+ko01100//Metabolic pathways+ko01110//Biosynthesis of secondary metabolites+ko01210//2-Oxocarboxylic acid metabolism+ko01200//Carbon metabolism+ko00480//Glutathione metabolism;K00031//isocitrate dehydrogenase [EC:1.1.1.42]+ko04146//Peroxisome+ko00020//Citrate c…
CL6303.Contig6_All	27.073	42.31	0.49178	0.000128363	4.56048e-05	27.23	26.37	27.62	36.85	43.73	46.35	K00031//isocitrate dehydrogenase [EC:1.1.1.42]+ko04146//Peroxisome+ko00020//Citrate cycle (TCA cycle)+ko01230//Biosynthesis of amino acids+ko01100//Metabolic pathways+ko01110//Biosynthesis of secondary metabolites+ko01210//2-Oxocarboxylic acid metabolism+ko01200//Carbon metabolism+ko00480//Glutathione metabolism;K00031//isocitrate dehydrogenase [EC:1.1.1.42]+ko04146//Peroxisome+ko00020//Citrate c…
CL6848.Contig4_All	6.576	52.656	2.87076	2.91458e-19	2.57386e-20	8.9	5.25	5.58	62.26	46.82	48.89	K00029//malate dehydrogenase (oxaloacetate-decarboxylating)(NADP+) [EC:1.1.1.40]+ko01100//Metabolic pathways+ko00710//Carbon fixation in photosynthetic organisms+ko00620//Pyruvate metabolism+ko01200//Carbon metabolism;K00029//malate dehydrogenase (oxaloacetate-decarboxylating)(NADP+) [EC:1.1.1.40]+ko01100//Metabolic pathways+ko00710//Carbon fixation in photosynthetic organisms+ko00620//Pyruvate m…
CL6848.Contig6_All	29.783	7.043	-2.20494	9.27938e-09	1.9074e-09	25.8	30.63	32.92	9.1	4.39	7.64	K00029//malate dehydrogenase (oxaloacetate-decarboxylating)(NADP+) [EC:1.1.1.40]+ko01100//Metabolic pathways+ko00710//Carbon fixation in photosynthetic organisms+ko00620//Pyruvate metabolism+ko01200//Carbon metabolism;K00029//malate dehydrogenase (oxaloacetate-decarboxylating)(NADP+) [EC:1.1.1.40]+ko01100//Metabolic pathways+ko00710//Carbon fixation in photosynthetic organisms+ko00620//Pyruvate m…
CL8166.Contig3_All	6.59	25.783	1.8197	2.58172e-15	2.96338e-16	6.82	7.37	5.58	24.91	23.4	29.04	K00288//methylenetetrahydrofolate dehydrogenase (NADP+) / methenyltetrahydrofolate cyclohydrolase / formyltetrahydrofolate synthetase [EC:1.5.1.5 3.5.4.9 6.3.4.3]+ko00670//One carbon pool by folate+ko01100//Metabolic pathways;K00288//methylenetetrahydrofolate dehydrogenase (NADP+) / methenyltetrahydrofolate cyclohydrolase / formyltetrahydrofolate synthetase [EC:1.5.1.5 3.5.4.9 6.3.4.3]+ko00670//O…
CL8656.Contig2_All	14.536	46.423	1.50811	4.43487e-11	7.18432e-12	14.73	15.2	13.68	32.75	51.06	55.46	K00207//dihydropyrimidine dehydrogenase (NADP+) [EC:1.3.1.2]+ko00410//beta-Alanine metabolism+ko00770//Pantothenate and CoA biosynthesis+ko01100//Metabolic pathways+ko00240//Pyrimidine metabolism;K00207//dihydropyrimidine dehydrogenase (NADP+) [EC:1.3.1.2]+ko00410//beta-Alanine metabolism+ko00770//Pantothenate and CoA biosynthesis+ko01100//Metabolic pathways+ko00240//Pyrimidine metabolism;K00207/…
Unigene13987_All	40.783	20.813	-1.1269	3.35163e-08	7.31669e-09	47.16	39.93	35.26	16.18	21.92	24.34	K00051//malate dehydrogenase (NADP+) [EC:1.1.1.82]+ko01100//Metabolic pathways+ko00710//Carbon fixation in photosynthetic organisms+ko00620//Pyruvate metabolism+ko01200//Carbon metabolism;K00051//malate dehydrogenase (NADP+) [EC:1.1.1.82]+ko01100//Metabolic pathways+ko00710//Carbon fixation in photosynthetic organisms+ko00620//Pyruvate metabolism+ko01200//Carbon metabolism;K00051//malate dehydrog…
Unigene41563_All	13.86	29.653	0.941686	4.25509e-08	9.39981e-09	13.86	13.91	13.81	24.16	32.01	32.79	K00011//aldehyde reductase [EC:1.1.1.21]+ko00040//Pentose and glucuronate interconversions+ko01100//Metabolic pathways+ko00052//Galactose metabolism+ko00051//Fructose and mannose metabolism+ko00790//Folate biosynthesis+ko00561//Glycerolipid metabolism;K00011//aldehyde reductase [EC:1.1.1.21]+ko00040//Pentose and glucuronate interconversions+ko01100//Metabolic pathways+ko00052//Galactose metabolis…
Unigene45013_All	116.14	62.796	-1.04842	2.83344e-07	6.90543e-08	120.4	118.87	109.15	45.85	70.8	71.74	K05298//glyceraldehyde-3-phosphate dehydrogenase (NADP+) (phosphorylating) [EC:1.2.1.13]+ko01100//Metabolic pathways+ko00710//Carbon fixation in photosynthetic organisms+ko01200//Carbon metabolism;K05298//glyceraldehyde-3-phosphate dehydrogenase (NADP+) (phosphorylating) [EC:1.2.1.13]+ko01100//Metabolic pathways+ko00710//Carbon fixation in photosynthetic organisms+ko01200//Carbon metabolism;K0529…
Unigene67832_All	6.386	36	2.36187	1.94251e-16	2.06534e-17	7.78	6.49	4.89	40.91	33.52	33.57	K00028//malate dehydrogenase (decarboxylating) [EC:1.1.1.39]+ko01100//Metabolic pathways+ko00710//Carbon fixation in photosynthetic organisms+ko00620//Pyruvate metabolism+ko01200//Carbon metabolism;K00028//malate dehydrogenase (decarboxylating) [EC:1.1.1.39]+ko01100//Metabolic pathways+ko00710//Carbon fixation in photosynthetic organisms+ko00620//Pyruvate metabolism+ko01200//Carbon metabolism;K00…
CL10411.Contig2_All	116.63	4.266	-4.92989	2.9932e-106	9.9612e-109	119.51	114.61	115.77	2.88	5.08	4.84	K04733//interleukin-1 receptor-associated kinase 4 [EC:2.7.11.1];K04733//interleukin-1 receptor-associated kinase 4 [EC:2.7.11.1];K04733//interleukin-1 receptor-associated kinase 4 [EC:2.7.11.1];K04733//interleukin-1 receptor-associated kinase 4 [EC:2.7.11.1];K04733//interleukin-1 receptor-associated kinase 4 [EC:2.7.11.1]
CL10411.Contig3_All	2.9	81.696	4.65314	3.39702e-87	1.93668e-89	3.33	2.67	2.7	60.7	98.95	85.44	K04733//interleukin-1 receptor-associated kinase 4 [EC:2.7.11.1];K04733//interleukin-1 receptor-associated kinase 4 [EC:2.7.11.1];K04733//interleukin-1 receptor-associated kinase 4 [EC:2.7.11.1];K04733//interleukin-1 receptor-associated kinase 4 [EC:2.7.11.1];K04733//interleukin-1 receptor-associated kinase 4 [EC:2.7.11.1]
CL1067.Contig2_All	9.236	1.053	-3.28313	4.3334e-41	1.24918e-42	10.25	8.15	9.31	0.78	1.33	1.05	K18729//protein angel;K21777//G2/mitotic-specific cyclin-B, other;K18729//protein angel;K18729//protein angel;K18729//protein angel
CL1067.Contig7_All	5.23	2.006	-1.55627	0.00739001	0.00369768	6.31	4.14	5.24	0.61	2.98	2.43	K18729//protein angel;K21777//G2/mitotic-specific cyclin-B, other
CL12357.Contig3_All	8.276	1.143	-2.99434	2.72666e-29	1.38227e-30	8.95	7.23	8.65	1.13	1.12	1.18	K12608//CCR4-NOT complex subunit CAF16+ko03018//RNA degradation;K12608//CCR4-NOT complex subunit CAF16+ko03018//RNA degradation;K12608//CCR4-NOT complex subunit CAF16+ko03018//RNA degradation;K12608//CCR4-NOT complex subunit CAF16+ko03018//RNA degradation;K12608//CCR4-NOT complex subunit CAF16+ko03018//RNA degradation
CL12782.Contig1_All	4.116	16.913	1.88949	1.52323e-15	1.72283e-16	3.7	4.45	4.2	13.83	19.51	17.4	K12581//CCR4-NOT transcription complex subunit 7/8+ko03018//RNA degradation;K12581//CCR4-NOT transcription complex subunit 7/8+ko03018//RNA degradation;K12581//CCR4-NOT transcription complex subunit 7/8+ko03018//RNA degradation;K12581//CCR4-NOT transcription complex subunit 7/8+ko03018//RNA degradation;K12581//CCR4-NOT transcription complex subunit 7/8+ko03018//RNA degradation
CL12782.Contig2_All	37.986	12.596	-1.74972	3.9784e-13	5.39633e-14	34.47	39.68	39.81	9.91	15.74	12.14	K12581//CCR4-NOT transcription complex subunit 7/8+ko03018//RNA degradation;K12581//CCR4-NOT transcription complex subunit 7/8+ko03018//RNA degradation;K12581//CCR4-NOT transcription complex subunit 7/8+ko03018//RNA degradation;K12581//CCR4-NOT transcription complex subunit 7/8+ko03018//RNA degradation;K12581//CCR4-NOT transcription complex subunit 7/8+ko03018//RNA degradation
CL13513.Contig3_All	18.986	5.886	-1.85262	2.01054e-12	2.89716e-13	18.49	20.28	18.19	3.9	6.93	6.83	K10643//CCR4-NOT transcription complex subunit 4 [EC:2.3.2.27]+ko03018//RNA degradation;K10643//CCR4-NOT transcription complex subunit 4 [EC:2.3.2.27]+ko03018//RNA degradation;K10643//CCR4-NOT transcription complex subunit 4 [EC:2.3.2.27]+ko03018//RNA degradation
CL14042.Contig2_All	4.32	7.876	0.712192	0.0181348	0.00997629	4.55	4.07	4.34	6.19	6.67	10.77	0
CL14085.Contig1_All	2.07	24.396	3.41754	6.48755e-54	1.10554e-55	2.53	1.59	2.09	23.31	25.57	24.31	K12603//CCR4-NOT transcription complex subunit 6 [EC:3.1.13.4]+ko03018//RNA degradation;K12603//CCR4-NOT transcription complex subunit 6 [EC:3.1.13.4]+ko03018//RNA degradation;K12603//CCR4-NOT transcription complex subunit 6 [EC:3.1.13.4]+ko03018//RNA degradation;K12603//CCR4-NOT transcription complex subunit 6 [EC:3.1.13.4]+ko03018//RNA degradation;K12603//CCR4-NOT transcription complex subunit …
CL14085.Contig2_All	16.28	2.32	-2.91365	4.78962e-13	6.54666e-14	17.06	15.5	16.28	3.41	1.58	1.97	K12603//CCR4-NOT transcription complex subunit 6 [EC:3.1.13.4]+ko03018//RNA degradation;K12603//CCR4-NOT transcription complex subunit 6 [EC:3.1.13.4]+ko03018//RNA degradation;K12603//CCR4-NOT transcription complex subunit 6 [EC:3.1.13.4]+ko03018//RNA degradation;K12603//CCR4-NOT transcription complex subunit 6 [EC:3.1.13.4]+ko03018//RNA degradation;K12603//CCR4-NOT transcription complex subunit …
CL2604.Contig1_All	1.71	113.22	5.90558	4.7921e-107	1.5434e-109	1.44	1.53	2.16	120.27	111.69	107.7	K04733//interleukin-1 receptor-associated kinase 4 [EC:2.7.11.1];K04733//interleukin-1 receptor-associated kinase 4 [EC:2.7.11.1];K04733//interleukin-1 receptor-associated kinase 4 [EC:2.7.11.1];K04733//interleukin-1 receptor-associated kinase 4 [EC:2.7.11.1]
CL2604.Contig2_All	7.446	1.41	-2.54752	6.41581e-27	3.6606e-28	7.76	7.41	7.17	1.59	1.33	1.31	K04733//interleukin-1 receptor-associated kinase 4 [EC:2.7.11.1];K04733//interleukin-1 receptor-associated kinase 4 [EC:2.7.11.1];K04733//interleukin-1 receptor-associated kinase 4 [EC:2.7.11.1];K04733//interleukin-1 receptor-associated kinase 4 [EC:2.7.11.1]
CL2604.Contig3_All	1.43	21.24	3.70803	1.63904e-22	1.19853e-23	1.74	1.12	1.43	11.41	26.99	25.32	K04733//interleukin-1 receptor-associated kinase 4 [EC:2.7.11.1];K04733//interleukin-1 receptor-associated kinase 4 [EC:2.7.11.1];K04733//interleukin-1 receptor-associated kinase 4 [EC:2.7.11.1];K04733//interleukin-1 receptor-associated kinase 4 [EC:2.7.11.1]
CL2604.Contig4_All	8.236	2.283	-2.00088	1.27158e-17	1.24885e-18	7.27	9.11	8.33	2.28	2.12	2.45	K04733//interleukin-1 receptor-associated kinase 4 [EC:2.7.11.1];K04733//interleukin-1 receptor-associated kinase 4 [EC:2.7.11.1];K04733//interleukin-1 receptor-associated kinase 4 [EC:2.7.11.1];K04733//interleukin-1 receptor-associated kinase 4 [EC:2.7.11.1]
CL3294.Contig2_All	1.643	4.84	1.41911	6.54517e-09	1.32366e-09	2	1.32	1.61	4.54	4.43	5.55	K18729//protein angel;K18729//protein angel;K18729//protein angel;K18729//protein angel;K18729//protein angel
CL5583.Contig2_All	7.83	3.01	-1.52285	7.31003e-07	1.88081e-07	8.24	7.08	8.17	2.55	4.02	2.46	K09753//cinnamoyl-CoA reductase [EC:1.2.1.44]+ko01100//Metabolic pathways+ko01110//Biosynthesis of secondary metabolites+ko00940//Phenylpropanoid biosynthesis;K09753//cinnamoyl-CoA reductase [EC:1.2.1.44]+ko01100//Metabolic pathways+ko01110//Biosynthesis of secondary metabolites+ko00940//Phenylpropanoid biosynthesis;K09753//cinnamoyl-CoA reductase [EC:1.2.1.44]+ko01100//Metabolic pathways+ko01110…
CL6123.Contig2_All	3.896	8.71	0.97994	0.0202503	0.0112781	3.39	4.16	4.14	4.49	11.87	9.77	K09753//cinnamoyl-CoA reductase [EC:1.2.1.44]+ko01100//Metabolic pathways+ko01110//Biosynthesis of secondary metabolites+ko00940//Phenylpropanoid biosynthesis;K09753//cinnamoyl-CoA reductase [EC:1.2.1.44]+ko01100//Metabolic pathways+ko01110//Biosynthesis of secondary metabolites+ko00940//Phenylpropanoid biosynthesis;K09753//cinnamoyl-CoA reductase [EC:1.2.1.44]+ko01100//Metabolic pathways+ko01110…
Unigene11736_All	4.996	18.28	1.7216	9.30813e-18	9.05542e-19	5.16	4.97	4.86	14.7	20.25	19.89	K12606//CCR4-NOT transcription complex subunit 9+ko03018//RNA degradation;K12606//CCR4-NOT transcription complex subunit 9+ko03018//RNA degradation;K12606//CCR4-NOT transcription complex subunit 9+ko03018//RNA degradation;K12606//CCR4-NOT transcription complex subunit 9+ko03018//RNA degradation;K12606//CCR4-NOT transcription complex subunit 9+ko03018//RNA degradation
Unigene18288_All	14.006	48.706	1.62303	2.93877e-07	7.17603e-08	10.45	15.42	16.15	34.04	58.01	54.07	K09753//cinnamoyl-CoA reductase [EC:1.2.1.44]+ko01100//Metabolic pathways+ko01110//Biosynthesis of secondary metabolites+ko00940//Phenylpropanoid biosynthesis;K09753//cinnamoyl-CoA reductase [EC:1.2.1.44]+ko01100//Metabolic pathways+ko01110//Biosynthesis of secondary metabolites+ko00940//Phenylpropanoid biosynthesis;K09753//cinnamoyl-CoA reductase [EC:1.2.1.44]+ko01100//Metabolic pathways+ko01110…
Unigene18330_All	6.64	26.703	1.85072	6.18982e-21	4.92997e-22	6.03	7.15	6.74	22.39	28.94	28.78	K09753//cinnamoyl-CoA reductase [EC:1.2.1.44]+ko01100//Metabolic pathways+ko01110//Biosynthesis of secondary metabolites+ko00940//Phenylpropanoid biosynthesis;K09753//cinnamoyl-CoA reductase [EC:1.2.1.44]+ko01100//Metabolic pathways+ko01110//Biosynthesis of secondary metabolites+ko00940//Phenylpropanoid biosynthesis;K09753//cinnamoyl-CoA reductase [EC:1.2.1.44]+ko01100//Metabolic pathways+ko01110…
Unigene20385_All	4.71	1.516	-1.80407	1.55988e-05	4.82202e-06	4.78	4.68	4.67	0.79	2.29	1.47	K12581//CCR4-NOT transcription complex subunit 7/8+ko03018//RNA degradation;K12581//CCR4-NOT transcription complex subunit 7/8+ko03018//RNA degradation;K12581//CCR4-NOT transcription complex subunit 7/8+ko03018//RNA degradation;K12581//CCR4-NOT transcription complex subunit 7/8+ko03018//RNA degradation;K12581//CCR4-NOT transcription complex subunit 7/8+ko03018//RNA degradation
Unigene26844_All	2.87	6.386	0.993891	0.015937	0.00864253	3.61	2.88	2.12	5.45	4.57	9.14	K12581//CCR4-NOT transcription complex subunit 7/8+ko03018//RNA degradation;K12581//CCR4-NOT transcription complex subunit 7/8+ko03018//RNA degradation;K12581//CCR4-NOT transcription complex subunit 7/8+ko03018//RNA degradation;K12581//CCR4-NOT transcription complex subunit 7/8+ko03018//RNA degradation;K12581//CCR4-NOT transcription complex subunit 7/8+ko03018//RNA degradation
Unigene27361_All	21.39	55.543	1.22317	2.93157e-11	4.67292e-12	24.44	18.97	20.76	43.83	59.87	62.93	K12581//CCR4-NOT transcription complex subunit 7/8+ko03018//RNA degradation;K12581//CCR4-NOT transcription complex subunit 7/8+ko03018//RNA degradation;K12581//CCR4-NOT transcription complex subunit 7/8+ko03018//RNA degradation;K12581//CCR4-NOT transcription complex subunit 7/8+ko03018//RNA degradation;K12581//CCR4-NOT transcription complex subunit 7/8+ko03018//RNA degradation
Unigene41557_All	364.433	1077.56	1.39955	3.25849e-09	6.37318e-10	330.04	399.36	363.9	808.58	1318.37	1105.73	K12581//CCR4-NOT transcription complex subunit 7/8+ko03018//RNA degradation;K12581//CCR4-NOT transcription complex subunit 7/8+ko03018//RNA degradation;K12581//CCR4-NOT transcription complex subunit 7/8+ko03018//RNA degradation;K12581//CCR4-NOT transcription complex subunit 7/8+ko03018//RNA degradation;K12581//CCR4-NOT transcription complex subunit 7/8+ko03018//RNA degradation
Unigene6737_All	22.786	48.533	0.948636	8.30281e-10	1.52333e-10	23.23	22.26	22.87	47.87	49.24	48.49	K09753//cinnamoyl-CoA reductase [EC:1.2.1.44]+ko01100//Metabolic pathways+ko01110//Biosynthesis of secondary metabolites+ko00940//Phenylpropanoid biosynthesis;K09753//cinnamoyl-CoA reductase [EC:1.2.1.44]+ko01100//Metabolic pathways+ko01110//Biosynthesis of secondary metabolites+ko00940//Phenylpropanoid biosynthesis;K09753//cinnamoyl-CoA reductase [EC:1.2.1.44]+ko01100//Metabolic pathways+ko01110…
Unigene9485_All	10.133	4.243	-1.40685	6.20132e-12	9.31889e-13	10.28	10.39	9.73	3.77	4	4.96	K09753//cinnamoyl-CoA reductase [EC:1.2.1.44]+ko01100//Metabolic pathways+ko01110//Biosynthesis of secondary metabolites+ko00940//Phenylpropanoid biosynthesis;K09753//cinnamoyl-CoA reductase [EC:1.2.1.44]+ko01100//Metabolic pathways+ko01110//Biosynthesis of secondary metabolites+ko00940//Phenylpropanoid biosynthesis;K09753//cinnamoyl-CoA reductase [EC:1.2.1.44]+ko01100//Metabolic pathways+ko01110…
CL15366.Contig6_All	0.83	3.216	1.83668	0.000228737	8.4621e-05	0.93	0.95	0.61	4.6	2.81	2.24	K00588//caffeoyl-CoA O-methyltransferase [EC:2.1.1.104]+ko01100//Metabolic pathways+ko01110//Biosynthesis of secondary metabolites+ko00940//Phenylpropanoid biosynthesis+ko00941//Flavonoid biosynthesis+ko00945//Stilbenoid, diarylheptanoid and gingerol biosynthesis+ko00360//Phenylalanine metabolism;K00588//caffeoyl-CoA O-methyltransferase [EC:2.1.1.104]+ko01100//Metabolic pathways+ko01110//Biosynth…
CL2479.Contig6_All	107.993	444.973	1.91764	3.68836e-09	7.24884e-10	105.04	112.86	106.08	581.23	382.72	370.97	K00588//caffeoyl-CoA O-methyltransferase [EC:2.1.1.104]+ko01100//Metabolic pathways+ko01110//Biosynthesis of secondary metabolites+ko00940//Phenylpropanoid biosynthesis+ko00941//Flavonoid biosynthesis+ko00945//Stilbenoid, diarylheptanoid and gingerol biosynthesis+ko00360//Phenylalanine metabolism;K00588//caffeoyl-CoA O-methyltransferase [EC:2.1.1.104]+ko01100//Metabolic pathways+ko01110//Biosynth…

## Sheet: NWBvsYJB
Gene ID	NWB FPKM	YJB FPKM	log2(YJB/NWB)	Qvalue(NWB-vs-YJB)	Pvalue(NWB-vs-YJB)	NWB1 FPKM	NWB2 FPKM	NWB3 FPKM	YJB1 FPKM	YJB2 FPKM	YJB3 FPKM	Kegg Orthology
CL6544.Contig1_All	0.326	10.933	5.30111	2.81019e-27	1.06273e-28	0.26	0.44	0.28	13.74	10	9.06	K10775//phenylalanine ammonia-lyase [EC:4.3.1.24]+ko01100//Metabolic pathways+ko01110//Biosynthesis of secondary metabolites+ko00940//Phenylpropanoid biosynthesis+ko00360//Phenylalanine metabolism;K10775//phenylalanine ammonia-lyase [EC:4.3.1.24]+ko01100//Metabolic pathways+ko01110//Biosynthesis of secondary metabolites+ko00940//Phenylpropanoid biosynthesis+ko00360//Phenylalanine metabolism;K1077…
Unigene10584_All	17.88	2.68	-2.25518	0.0483	0.028563	19.92	16.64	17.08	6.05	1.71	0.28	K01870//isoleucyl-tRNA synthetase [EC:6.1.1.5]+ko00970//Aminoacyl-tRNA biosynthesis;K10775//phenylalanine ammonia-lyase [EC:4.3.1.24]+ko01100//Metabolic pathways+ko01110//Biosynthesis of secondary metabolites+ko00940//Phenylpropanoid biosynthesis+ko00360//Phenylalanine metabolism
Unigene15486_All	12	1.86	-2.42174	2.34299e-15	2.04778e-16	10.75	12.2	13.05	2.09	1.57	1.92	K01870//isoleucyl-tRNA synthetase [EC:6.1.1.5]+ko00970//Aminoacyl-tRNA biosynthesis;K10775//phenylalanine ammonia-lyase [EC:4.3.1.24]+ko01100//Metabolic pathways+ko01110//Biosynthesis of secondary metabolites+ko00940//Phenylpropanoid biosynthesis+ko00360//Phenylalanine metabolism
Unigene20020_All	25.833	110.85	2.40429	1.38656e-05	3.85986e-06	24.42	26.29	26.79	172.25	82.29	78.01	K10775//phenylalanine ammonia-lyase [EC:4.3.1.24]+ko01100//Metabolic pathways+ko01110//Biosynthesis of secondary metabolites+ko00940//Phenylpropanoid biosynthesis+ko00360//Phenylalanine metabolism;K10775//phenylalanine ammonia-lyase [EC:4.3.1.24]+ko01100//Metabolic pathways+ko01110//Biosynthesis of secondary metabolites+ko00940//Phenylpropanoid biosynthesis+ko00360//Phenylalanine metabolism;K1077…
CL797.Contig1_All	34.183	106.036	1.90845	1.2161e-10	1.65691e-11	34.23	34.74	33.58	121.21	98.41	98.49	K00487//trans-cinnamate 4-monooxygenase [EC:1.14.14.91]+ko00130//Ubiquinone and other terpenoid-quinone biosynthesis+ko01100//Metabolic pathways+ko01110//Biosynthesis of secondary metabolites+ko00940//Phenylpropanoid biosynthesis+ko00941//Flavonoid biosynthesis+ko00945//Stilbenoid, diarylheptanoid and gingerol biosynthesis+ko00360//Phenylalanine metabolism;K00487//trans-cinnamate 4-monooxygenase …
CL797.Contig5_All	10.626	414.89	5.5504	3.91969e-46	5.9559e-48	12.16	9.04	10.68	523.83	361.23	359.61	K00487//trans-cinnamate 4-monooxygenase [EC:1.14.14.91]+ko00130//Ubiquinone and other terpenoid-quinone biosynthesis+ko01100//Metabolic pathways+ko01110//Biosynthesis of secondary metabolites+ko00940//Phenylpropanoid biosynthesis+ko00941//Flavonoid biosynthesis+ko00945//Stilbenoid, diarylheptanoid and gingerol biosynthesis+ko00360//Phenylalanine metabolism;K00487//trans-cinnamate 4-monooxygenase …
CL3618.Contig10_All	0.963	0.156	-2.47324	0.000918739	0.000363367	0.91	1.14	0.84	0.07	0.08	0.32	K03320//ammonium transporter, Amt family;K07573//exosome complex component CSL4+ko03018//RNA degradation;K03320//ammonium transporter, Amt family;K03320//ammonium transporter, Amt family;K03320//ammonium transporter, Amt family
CL5171.Contig5_All	357.28	3.05	-6.52741	3.59302e-45	5.69073e-47	367.91	352.23	351.7	4.4	2.21	2.54	K21483//salicylate 1-O-methyltransferase [EC:2.1.1.274];K21483//salicylate 1-O-methyltransferase [EC:2.1.1.274];K21483//salicylate 1-O-methyltransferase [EC:2.1.1.274];K21483//salicylate 1-O-methyltransferase [EC:2.1.1.274];K21483//salicylate 1-O-methyltransferase [EC:2.1.1.274]
CL10721.Contig2_All	10.323	110.313	3.62543	2.44368e-40	4.77562e-42	11.39	9.68	9.9	69.32	131.97	129.65	K01904//4-coumarate--CoA ligase [EC:6.2.1.12]+ko00130//Ubiquinone and other terpenoid-quinone biosynthesis+ko01100//Metabolic pathways+ko01110//Biosynthesis of secondary metabolites+ko00940//Phenylpropanoid biosynthesis+ko00360//Phenylalanine metabolism;K01904//4-coumarate--CoA ligase [EC:6.2.1.12]+ko00130//Ubiquinone and other terpenoid-quinone biosynthesis+ko01100//Metabolic pathways+ko01110//B…
CL12258.Contig1_All	12.843	252.263	4.54569	2.0033e-203	5.7086e-207	12.58	13.75	12.2	233.87	263.1	259.82	K01904//4-coumarate--CoA ligase [EC:6.2.1.12]+ko00130//Ubiquinone and other terpenoid-quinone biosynthesis+ko01100//Metabolic pathways+ko01110//Biosynthesis of secondary metabolites+ko00940//Phenylpropanoid biosynthesis+ko00360//Phenylalanine metabolism;K01904//4-coumarate--CoA ligase [EC:6.2.1.12]+ko00130//Ubiquinone and other terpenoid-quinone biosynthesis+ko01100//Metabolic pathways+ko01110//B…
CL264.Contig5_All	0.453	27.436	6.22932	6.67929e-32	1.94815e-33	0.48	0.51	0.37	38.12	21.8	22.39	K10526//OPC-8:0 CoA ligase 1 [EC:6.2.1.-]+ko00592//alpha-Linolenic acid metabolism+ko01100//Metabolic pathways+ko01110//Biosynthesis of secondary metabolites;K10526//OPC-8:0 CoA ligase 1 [EC:6.2.1.-]+ko00592//alpha-Linolenic acid metabolism+ko01100//Metabolic pathways+ko01110//Biosynthesis of secondary metabolites;K10526//OPC-8:0 CoA ligase 1 [EC:6.2.1.-]+ko00592//alpha-Linolenic acid metabolism+…
CL2713.Contig1_All	4.573	19.61	2.21372	0.00742517	0.00357488	5.25	3.89	4.58	3.09	28.06	27.68	K10526//OPC-8:0 CoA ligase 1 [EC:6.2.1.-]+ko00592//alpha-Linolenic acid metabolism+ko01100//Metabolic pathways+ko01110//Biosynthesis of secondary metabolites;K10526//OPC-8:0 CoA ligase 1 [EC:6.2.1.-]+ko00592//alpha-Linolenic acid metabolism+ko01100//Metabolic pathways+ko01110//Biosynthesis of secondary metabolites;K10526//OPC-8:0 CoA ligase 1 [EC:6.2.1.-]+ko00592//alpha-Linolenic acid metabolism+…
CL2713.Contig2_All	0.743	4.43	2.87542	0.0382052	0.0219309	0.56	0.75	0.92	12.16	0.73	0.4	K10526//OPC-8:0 CoA ligase 1 [EC:6.2.1.-]+ko00592//alpha-Linolenic acid metabolism+ko01100//Metabolic pathways+ko01110//Biosynthesis of secondary metabolites;K10526//OPC-8:0 CoA ligase 1 [EC:6.2.1.-]+ko00592//alpha-Linolenic acid metabolism+ko01100//Metabolic pathways+ko01110//Biosynthesis of secondary metabolites;K10526//OPC-8:0 CoA ligase 1 [EC:6.2.1.-]+ko00592//alpha-Linolenic acid metabolism+…
CL2713.Contig4_All	2.393	9.143	2.04719	0.0191221	0.0101493	3.57	1.85	1.76	1.52	12.22	13.69	K10526//OPC-8:0 CoA ligase 1 [EC:6.2.1.-]+ko00592//alpha-Linolenic acid metabolism+ko01100//Metabolic pathways+ko01110//Biosynthesis of secondary metabolites;K10526//OPC-8:0 CoA ligase 1 [EC:6.2.1.-]+ko00592//alpha-Linolenic acid metabolism+ko01100//Metabolic pathways+ko01110//Biosynthesis of secondary metabolites;K10526//OPC-8:0 CoA ligase 1 [EC:6.2.1.-]+ko00592//alpha-Linolenic acid metabolism+…
CL2713.Contig5_All	1.66	31.433	4.4568	1.46615e-46	2.1887e-48	2.15	1.53	1.3	22.33	36.09	35.88	K10526//OPC-8:0 CoA ligase 1 [EC:6.2.1.-]+ko00592//alpha-Linolenic acid metabolism+ko01100//Metabolic pathways+ko01110//Biosynthesis of secondary metabolites;K10526//OPC-8:0 CoA ligase 1 [EC:6.2.1.-]+ko00592//alpha-Linolenic acid metabolism+ko01100//Metabolic pathways+ko01110//Biosynthesis of secondary metabolites;K10526//OPC-8:0 CoA ligase 1 [EC:6.2.1.-]+ko00592//alpha-Linolenic acid metabolism+…
CL3852.Contig3_All	6.693	124.396	4.47406	1.07099e-60	9.54953e-63	7.85	6.4	5.83	130.57	121.29	121.33	K01904//4-coumarate--CoA ligase [EC:6.2.1.12]+ko00130//Ubiquinone and other terpenoid-quinone biosynthesis+ko01100//Metabolic pathways+ko01110//Biosynthesis of secondary metabolites+ko00940//Phenylpropanoid biosynthesis+ko00360//Phenylalanine metabolism;K01904//4-coumarate--CoA ligase [EC:6.2.1.12]+ko00130//Ubiquinone and other terpenoid-quinone biosynthesis+ko01100//Metabolic pathways+ko01110//B…
CL3852.Contig4_All	45.493	2.113	-4.18974	4.80059e-85	1.96813e-87	48.33	45.38	42.77	1.73	2.65	1.96	K01904//4-coumarate--CoA ligase [EC:6.2.1.12]+ko00130//Ubiquinone and other terpenoid-quinone biosynthesis+ko01100//Metabolic pathways+ko01110//Biosynthesis of secondary metabolites+ko00940//Phenylpropanoid biosynthesis+ko00360//Phenylalanine metabolism;K01904//4-coumarate--CoA ligase [EC:6.2.1.12]+ko00130//Ubiquinone and other terpenoid-quinone biosynthesis+ko01100//Metabolic pathways+ko01110//B…
Unigene59185_All	14.706	5.93	-1.04645	6.19223e-05	1.94071e-05	14.95	14.72	14.45	6.37	5.46	5.96	K10526//OPC-8:0 CoA ligase 1 [EC:6.2.1.-]+ko00592//alpha-Linolenic acid metabolism+ko01100//Metabolic pathways+ko01110//Biosynthesis of secondary metabolites;K10526//OPC-8:0 CoA ligase 1 [EC:6.2.1.-]+ko00592//alpha-Linolenic acid metabolism+ko01100//Metabolic pathways+ko01110//Biosynthesis of secondary metabolites;K10526//OPC-8:0 CoA ligase 1 [EC:6.2.1.-]+ko00592//alpha-Linolenic acid metabolism+…
CL14872.Contig5_All	6.456	27.023	2.25565	7.12113e-08	1.37792e-08	6.22	6.7	6.45	12.73	36.18	32.16	K00083//cinnamyl-alcohol dehydrogenase [EC:1.1.1.195]+ko01100//Metabolic pathways+ko01110//Biosynthesis of secondary metabolites+ko00940//Phenylpropanoid biosynthesis;K00083//cinnamyl-alcohol dehydrogenase [EC:1.1.1.195]+ko01100//Metabolic pathways+ko01110//Biosynthesis of secondary metabolites+ko00940//Phenylpropanoid biosynthesis;K00083//cinnamyl-alcohol dehydrogenase [EC:1.1.1.195]+ko01100//Me…
CL3253.Contig5_All	40.033	10.2	-1.66649	0.000119068	3.9388e-05	42.38	37.47	40.25	13.51	7.62	9.47	K00083//cinnamyl-alcohol dehydrogenase [EC:1.1.1.195]+ko01100//Metabolic pathways+ko01110//Biosynthesis of secondary metabolites+ko00940//Phenylpropanoid biosynthesis;K00083//cinnamyl-alcohol dehydrogenase [EC:1.1.1.195]+ko01100//Metabolic pathways+ko01110//Biosynthesis of secondary metabolites+ko00940//Phenylpropanoid biosynthesis;K00083//cinnamyl-alcohol dehydrogenase [EC:1.1.1.195]+ko01100//Me…
CL3253.Contig7_All	12.313	5.106	-1.00456	0.000396141	0.000145519	12.1	12.7	12.14	5.25	4.23	5.84	K00083//cinnamyl-alcohol dehydrogenase [EC:1.1.1.195]+ko01100//Metabolic pathways+ko01110//Biosynthesis of secondary metabolites+ko00940//Phenylpropanoid biosynthesis;K00083//cinnamyl-alcohol dehydrogenase [EC:1.1.1.195]+ko01100//Metabolic pathways+ko01110//Biosynthesis of secondary metabolites+ko00940//Phenylpropanoid biosynthesis;K00083//cinnamyl-alcohol dehydrogenase [EC:1.1.1.195]+ko01100//Me…
Unigene15877_All	0.073	6.393	6.7029	2.38424e-28	8.49705e-30	0.08	0.06	0.08	3.29	9.23	6.66	K00083//cinnamyl-alcohol dehydrogenase [EC:1.1.1.195]+ko01100//Metabolic pathways+ko01110//Biosynthesis of secondary metabolites+ko00940//Phenylpropanoid biosynthesis;K00083//cinnamyl-alcohol dehydrogenase [EC:1.1.1.195]+ko01100//Metabolic pathways+ko01110//Biosynthesis of secondary metabolites+ko00940//Phenylpropanoid biosynthesis;K00083//cinnamyl-alcohol dehydrogenase [EC:1.1.1.195]+ko01100//Me…
Unigene5293_All	53.733	640.786	3.86258	8.52218e-16	7.18753e-17	51.07	56.06	54.07	928.77	502.13	491.46	K00083//cinnamyl-alcohol dehydrogenase [EC:1.1.1.195]+ko01100//Metabolic pathways+ko01110//Biosynthesis of secondary metabolites+ko00940//Phenylpropanoid biosynthesis;K00083//cinnamyl-alcohol dehydrogenase [EC:1.1.1.195]+ko01100//Metabolic pathways+ko01110//Biosynthesis of secondary metabolites+ko00940//Phenylpropanoid biosynthesis;K00083//cinnamyl-alcohol dehydrogenase [EC:1.1.1.195]+ko01100//Me…
CL1103.Contig10_All	0.053	284.586	12.3148	3.49245e-46	5.29709e-48	0.16	0	0	178.93	310.06	364.77	K23050//phenylcoumaran benzylic ether reductase [EC:1.3.1.-];K23050//phenylcoumaran benzylic ether reductase [EC:1.3.1.-];K23050//phenylcoumaran benzylic ether reductase [EC:1.3.1.-];K23050//phenylcoumaran benzylic ether reductase [EC:1.3.1.-];K23050//phenylcoumaran benzylic ether reductase [EC:1.3.1.-]
CL1103.Contig11_All	0	39.65	12.2926	5.65777e-12	6.70901e-13	0	0	0	18.63	47.79	52.53	K23050//phenylcoumaran benzylic ether reductase [EC:1.3.1.-];K23050//phenylcoumaran benzylic ether reductase [EC:1.3.1.-];K23050//phenylcoumaran benzylic ether reductase [EC:1.3.1.-];K23050//phenylcoumaran benzylic ether reductase [EC:1.3.1.-];K23050//phenylcoumaran benzylic ether reductase [EC:1.3.1.-]
CL1103.Contig13_All	0	388.833	15.404	3.34811e-22	1.74842e-23	0	0	0	322.32	444.46	399.72	K23050//phenylcoumaran benzylic ether reductase [EC:1.3.1.-];K23050//phenylcoumaran benzylic ether reductase [EC:1.3.1.-];K23050//phenylcoumaran benzylic ether reductase [EC:1.3.1.-];K23050//phenylcoumaran benzylic ether reductase [EC:1.3.1.-];K23050//phenylcoumaran benzylic ether reductase [EC:1.3.1.-]
CL11196.Contig4_All	4.39	53.416	3.85784	7.84385e-94	2.50918e-96	4.1	4.95	4.12	50.62	55.94	53.69	K13832//3-dehydroquinate dehydratase / shikimate dehydrogenase [EC:4.2.1.10 1.1.1.25]+ko01230//Biosynthesis of amino acids+ko01100//Metabolic pathways+ko01110//Biosynthesis of secondary metabolites+ko00400//Phenylalanine, tyrosine and tryptophan biosynthesis;K13832//3-dehydroquinate dehydratase / shikimate dehydrogenase [EC:4.2.1.10 1.1.1.25]+ko01230//Biosynthesis of amino acids+ko01100//Metaboli…
CL11196.Contig6_All	20.076	5.473	-1.62592	8.9959e-16	7.59699e-17	19.72	20.84	19.67	5.02	6.51	4.89	K13832//3-dehydroquinate dehydratase / shikimate dehydrogenase [EC:4.2.1.10 1.1.1.25]+ko01230//Biosynthesis of amino acids+ko01100//Metabolic pathways+ko01110//Biosynthesis of secondary metabolites+ko00400//Phenylalanine, tyrosine and tryptophan biosynthesis;K13832//3-dehydroquinate dehydratase / shikimate dehydrogenase [EC:4.2.1.10 1.1.1.25]+ko01230//Biosynthesis of amino acids+ko01100//Metaboli…
CL15477.Contig15_All	0.33	39.476	7.13719	9.36864e-95	2.92805e-97	0.24	0.3	0.45	32.39	39.16	46.88	K13832//3-dehydroquinate dehydratase / shikimate dehydrogenase [EC:4.2.1.10 1.1.1.25]+ko01230//Biosynthesis of amino acids+ko01100//Metabolic pathways+ko01110//Biosynthesis of secondary metabolites+ko00400//Phenylalanine, tyrosine and tryptophan biosynthesis;K13832//3-dehydroquinate dehydratase / shikimate dehydrogenase [EC:4.2.1.10 1.1.1.25]+ko01230//Biosynthesis of amino acids+ko01100//Metaboli…
CL15477.Contig5_All	3.313	25.803	3.23155	3.33911e-22	1.74281e-23	3.45	3.48	3.01	30.29	21.82	25.3	K13832//3-dehydroquinate dehydratase / shikimate dehydrogenase [EC:4.2.1.10 1.1.1.25]+ko01230//Biosynthesis of amino acids+ko01100//Metabolic pathways+ko01110//Biosynthesis of secondary metabolites+ko00400//Phenylalanine, tyrosine and tryptophan biosynthesis;K13832//3-dehydroquinate dehydratase / shikimate dehydrogenase [EC:4.2.1.10 1.1.1.25]+ko01230//Biosynthesis of amino acids+ko01100//Metaboli…
CL1652.Contig2_All	5.793	22.883	2.23698	2.92448e-23	1.41886e-24	6.3	5.9	5.18	22.23	25.02	21.4	K00131//glyceraldehyde-3-phosphate dehydrogenase (NADP+) [EC:1.2.1.9]+ko00010//Glycolysis / Gluconeogenesis+ko00030//Pentose phosphate pathway+ko01100//Metabolic pathways+ko01200//Carbon metabolism;K00131//glyceraldehyde-3-phosphate dehydrogenase (NADP+) [EC:1.2.1.9]+ko00010//Glycolysis / Gluconeogenesis+ko00030//Pentose phosphate pathway+ko01100//Metabolic pathways+ko01200//Carbon metabolism;K00…
CL2899.Contig2_All	3.426	7.923	1.52979	0.0184677	0.00976614	3.58	2.73	3.97	12.83	4.96	5.98	K15227//arogenate dehydrogenase (NADP+), plant [EC:1.3.1.78]+ko01230//Biosynthesis of amino acids+ko01100//Metabolic pathways+ko01110//Biosynthesis of secondary metabolites+ko00400//Phenylalanine, tyrosine and tryptophan biosynthesis;K15227//arogenate dehydrogenase (NADP+), plant [EC:1.3.1.78]+ko01230//Biosynthesis of amino acids+ko01100//Metabolic pathways+ko01110//Biosynthesis of secondary meta…
CL3893.Contig3_All	32.876	0.866	-4.98939	5.08857e-68	3.52688e-70	31.44	35.66	31.53	0.95	0.81	0.84	K02641//ferredoxin--NADP+ reductase [EC:1.18.1.2]+ko01100//Metabolic pathways+ko00195//Photosynthesis;K02641//ferredoxin--NADP+ reductase [EC:1.18.1.2]+ko01100//Metabolic pathways+ko00195//Photosynthesis;K02641//ferredoxin--NADP+ reductase [EC:1.18.1.2]+ko01100//Metabolic pathways+ko00195//Photosynthesis;K02641//ferredoxin--NADP+ reductase [EC:1.18.1.2]+ko01100//Metabolic pathways+ko00195//Photos…
CL463.Contig12_All	71.123	17.563	-1.72758	6.1095e-07	1.35857e-07	70.05	71.7	71.62	21.37	15.03	16.29	K00029//malate dehydrogenase (oxaloacetate-decarboxylating)(NADP+) [EC:1.1.1.40]+ko01100//Metabolic pathways+ko00710//Carbon fixation in photosynthetic organisms+ko00620//Pyruvate metabolism+ko01200//Carbon metabolism;K00029//malate dehydrogenase (oxaloacetate-decarboxylating)(NADP+) [EC:1.1.1.40]+ko01100//Metabolic pathways+ko00710//Carbon fixation in photosynthetic organisms+ko00620//Pyruvate m…
CL6044.Contig1_All	61.56	0.113	-8.94096	1.17063e-65	8.68393e-68	62.84	60.72	61.12	0.03	0.11	0.2	K05298//glyceraldehyde-3-phosphate dehydrogenase (NADP+) (phosphorylating) [EC:1.2.1.13]+ko01100//Metabolic pathways+ko00710//Carbon fixation in photosynthetic organisms+ko01200//Carbon metabolism;K05298//glyceraldehyde-3-phosphate dehydrogenase (NADP+) (phosphorylating) [EC:1.2.1.13]+ko01100//Metabolic pathways+ko00710//Carbon fixation in photosynthetic organisms+ko01200//Carbon metabolism;K0529…
CL6044.Contig2_All	119.466	0.516	-7.62372	6.4361e-126	9.2294e-129	114.35	123.83	120.22	0.31	0.49	0.75	K05298//glyceraldehyde-3-phosphate dehydrogenase (NADP+) (phosphorylating) [EC:1.2.1.13]+ko01100//Metabolic pathways+ko00710//Carbon fixation in photosynthetic organisms+ko01200//Carbon metabolism;K05298//glyceraldehyde-3-phosphate dehydrogenase (NADP+) (phosphorylating) [EC:1.2.1.13]+ko01100//Metabolic pathways+ko00710//Carbon fixation in photosynthetic organisms+ko01200//Carbon metabolism;K0529…
CL6303.Contig3_All	27.313	39.76	0.815822	0.00780457	0.00377383	24.81	29.57	27.56	44.88	37.7	36.7	K00031//isocitrate dehydrogenase [EC:1.1.1.42]+ko04146//Peroxisome+ko00020//Citrate cycle (TCA cycle)+ko01230//Biosynthesis of amino acids+ko01100//Metabolic pathways+ko01110//Biosynthesis of secondary metabolites+ko01210//2-Oxocarboxylic acid metabolism+ko01200//Carbon metabolism+ko00480//Glutathione metabolism;K00031//isocitrate dehydrogenase [EC:1.1.1.42]+ko04146//Peroxisome+ko00020//Citrate c…
CL6303.Contig6_All	79.963	36.996	-0.854481	1.43225e-05	3.99775e-06	73.52	88.29	78.08	35.92	39.2	35.87	K00031//isocitrate dehydrogenase [EC:1.1.1.42]+ko04146//Peroxisome+ko00020//Citrate cycle (TCA cycle)+ko01230//Biosynthesis of amino acids+ko01100//Metabolic pathways+ko01110//Biosynthesis of secondary metabolites+ko01210//2-Oxocarboxylic acid metabolism+ko01200//Carbon metabolism+ko00480//Glutathione metabolism;K00031//isocitrate dehydrogenase [EC:1.1.1.42]+ko04146//Peroxisome+ko00020//Citrate c…
CL6848.Contig4_All	5.25	83.01	4.20061	9.68962e-46	1.49815e-47	4.38	4.6	6.77	59.18	95.14	94.71	K00029//malate dehydrogenase (oxaloacetate-decarboxylating)(NADP+) [EC:1.1.1.40]+ko01100//Metabolic pathways+ko00710//Carbon fixation in photosynthetic organisms+ko00620//Pyruvate metabolism+ko01200//Carbon metabolism;K00029//malate dehydrogenase (oxaloacetate-decarboxylating)(NADP+) [EC:1.1.1.40]+ko01100//Metabolic pathways+ko00710//Carbon fixation in photosynthetic organisms+ko00620//Pyruvate m…
CL6848.Contig6_All	54.863	4.526	-3.38733	4.29764e-18	3.01661e-19	52.2	57.8	54.59	2.2	6.42	4.96	K00029//malate dehydrogenase (oxaloacetate-decarboxylating)(NADP+) [EC:1.1.1.40]+ko01100//Metabolic pathways+ko00710//Carbon fixation in photosynthetic organisms+ko00620//Pyruvate metabolism+ko01200//Carbon metabolism;K00029//malate dehydrogenase (oxaloacetate-decarboxylating)(NADP+) [EC:1.1.1.40]+ko01100//Metabolic pathways+ko00710//Carbon fixation in photosynthetic organisms+ko00620//Pyruvate m…
CL8166.Contig3_All	8.933	13.026	0.792046	2.46032e-05	7.15002e-06	9.49	9.29	8.02	11.49	13.71	13.88	K00288//methylenetetrahydrofolate dehydrogenase (NADP+) / methenyltetrahydrofolate cyclohydrolase / formyltetrahydrofolate synthetase [EC:1.5.1.5 3.5.4.9 6.3.4.3]+ko00670//One carbon pool by folate+ko01100//Metabolic pathways;K00288//methylenetetrahydrofolate dehydrogenase (NADP+) / methenyltetrahydrofolate cyclohydrolase / formyltetrahydrofolate synthetase [EC:1.5.1.5 3.5.4.9 6.3.4.3]+ko00670//O…
CL8656.Contig2_All	12.396	76.416	2.83971	3.88943e-25	1.66107e-26	10.64	14.94	11.61	50.97	91.98	86.3	K00207//dihydropyrimidine dehydrogenase (NADP+) [EC:1.3.1.2]+ko00410//beta-Alanine metabolism+ko00770//Pantothenate and CoA biosynthesis+ko01100//Metabolic pathways+ko00240//Pyrimidine metabolism;K00207//dihydropyrimidine dehydrogenase (NADP+) [EC:1.3.1.2]+ko00410//beta-Alanine metabolism+ko00770//Pantothenate and CoA biosynthesis+ko01100//Metabolic pathways+ko00240//Pyrimidine metabolism;K00207/…
Unigene13987_All	33.026	4.076	-2.75296	2.59177e-30	8.25272e-32	30.47	35.56	33.05	4.24	4.37	3.62	K00051//malate dehydrogenase (NADP+) [EC:1.1.1.82]+ko01100//Metabolic pathways+ko00710//Carbon fixation in photosynthetic organisms+ko00620//Pyruvate metabolism+ko01200//Carbon metabolism;K00051//malate dehydrogenase (NADP+) [EC:1.1.1.82]+ko01100//Metabolic pathways+ko00710//Carbon fixation in photosynthetic organisms+ko00620//Pyruvate metabolism+ko01200//Carbon metabolism;K00051//malate dehydrog…
Unigene45013_All	110.436	0.433	-7.56831	3.94326e-35	9.7687e-37	106.41	114.3	110.6	0.77	0.22	0.31	K05298//glyceraldehyde-3-phosphate dehydrogenase (NADP+) (phosphorylating) [EC:1.2.1.13]+ko01100//Metabolic pathways+ko00710//Carbon fixation in photosynthetic organisms+ko01200//Carbon metabolism;K05298//glyceraldehyde-3-phosphate dehydrogenase (NADP+) (phosphorylating) [EC:1.2.1.13]+ko01100//Metabolic pathways+ko00710//Carbon fixation in photosynthetic organisms+ko01200//Carbon metabolism;K0529…
Unigene67832_All	5.243	16.733	1.92836	2.14692e-23	1.03333e-24	4.65	5.69	5.39	15.74	16.89	17.57	K00028//malate dehydrogenase (decarboxylating) [EC:1.1.1.39]+ko01100//Metabolic pathways+ko00710//Carbon fixation in photosynthetic organisms+ko00620//Pyruvate metabolism+ko01200//Carbon metabolism;K00028//malate dehydrogenase (decarboxylating) [EC:1.1.1.39]+ko01100//Metabolic pathways+ko00710//Carbon fixation in photosynthetic organisms+ko00620//Pyruvate metabolism+ko01200//Carbon metabolism;K00…
CL10411.Contig3_All	2.5	109.013	5.68931	3.9999e-175	2.2061e-178	2.32	2.27	2.91	95.69	110.7	120.65	K04733//interleukin-1 receptor-associated kinase 4 [EC:2.7.11.1];K04733//interleukin-1 receptor-associated kinase 4 [EC:2.7.11.1];K04733//interleukin-1 receptor-associated kinase 4 [EC:2.7.11.1];K04733//interleukin-1 receptor-associated kinase 4 [EC:2.7.11.1];K04733//interleukin-1 receptor-associated kinase 4 [EC:2.7.11.1]
CL1067.Contig7_All	3.77	12.45	1.9924	2.88047e-06	7.13955e-07	3.64	2.74	4.93	14.59	12.09	10.67	K18729//protein angel;K21777//G2/mitotic-specific cyclin-B, other
CL11248.Contig2_All	5.86	7.343	0.553903	0.00153279	0.000634663	5.89	5.95	5.74	5.52	8.28	8.23	K12607//CCR4-NOT transcription complex subunit 10+ko03018//RNA degradation;K12607//CCR4-NOT transcription complex subunit 10+ko03018//RNA degradation;K12607//CCR4-NOT transcription complex subunit 10+ko03018//RNA degradation;K12607//CCR4-NOT transcription complex subunit 10+ko03018//RNA degradation
CL12357.Contig3_All	20.806	1.963	-3.04515	1.43338e-06	3.37781e-07	20.82	21.18	20.42	3.33	1.38	1.18	K12608//CCR4-NOT complex subunit CAF16+ko03018//RNA degradation;K12608//CCR4-NOT complex subunit CAF16+ko03018//RNA degradation;K12608//CCR4-NOT complex subunit CAF16+ko03018//RNA degradation;K12608//CCR4-NOT complex subunit CAF16+ko03018//RNA degradation;K12608//CCR4-NOT complex subunit CAF16+ko03018//RNA degradation
CL12782.Contig1_All	12.276	300.97	4.85173	1.62399e-82	7.19538e-85	14.79	9.61	12.43	260.45	337.2	305.26	K12581//CCR4-NOT transcription complex subunit 7/8+ko03018//RNA degradation;K12581//CCR4-NOT transcription complex subunit 7/8+ko03018//RNA degradation;K12581//CCR4-NOT transcription complex subunit 7/8+ko03018//RNA degradation;K12581//CCR4-NOT transcription complex subunit 7/8+ko03018//RNA degradation;K12581//CCR4-NOT transcription complex subunit 7/8+ko03018//RNA degradation
CL12782.Contig2_All	118.293	176.023	0.81552	3.06443e-12	3.53635e-13	122.12	113.65	119.11	147.82	184.31	195.94	K12581//CCR4-NOT transcription complex subunit 7/8+ko03018//RNA degradation;K12581//CCR4-NOT transcription complex subunit 7/8+ko03018//RNA degradation;K12581//CCR4-NOT transcription complex subunit 7/8+ko03018//RNA degradation;K12581//CCR4-NOT transcription complex subunit 7/8+ko03018//RNA degradation;K12581//CCR4-NOT transcription complex subunit 7/8+ko03018//RNA degradation
CL13513.Contig3_All	23.38	9.446	-1.03578	0.00112295	0.000452229	21.14	24.24	24.76	10.3	10.48	7.56	K10643//CCR4-NOT transcription complex subunit 4 [EC:2.3.2.27]+ko03018//RNA degradation;K10643//CCR4-NOT transcription complex subunit 4 [EC:2.3.2.27]+ko03018//RNA degradation;K10643//CCR4-NOT transcription complex subunit 4 [EC:2.3.2.27]+ko03018//RNA degradation
CL14042.Contig2_All	3.503	12.52	2.10474	2.00367e-08	3.58419e-09	3.6	2.62	4.29	13.78	12.92	10.86	0
CL14085.Contig1_All	2.716	19.113	3.08159	4.18676e-19	2.72172e-20	2.7	2.29	3.16	22.23	17.87	17.24	K12603//CCR4-NOT transcription complex subunit 6 [EC:3.1.13.4]+ko03018//RNA degradation;K12603//CCR4-NOT transcription complex subunit 6 [EC:3.1.13.4]+ko03018//RNA degradation;K12603//CCR4-NOT transcription complex subunit 6 [EC:3.1.13.4]+ko03018//RNA degradation;K12603//CCR4-NOT transcription complex subunit 6 [EC:3.1.13.4]+ko03018//RNA degradation;K12603//CCR4-NOT transcription complex subunit …
CL14085.Contig2_All	20.643	1.23	-3.84149	1.24433e-36	2.85954e-38	20.43	21.08	20.42	0.71	1.3	1.68	K12603//CCR4-NOT transcription complex subunit 6 [EC:3.1.13.4]+ko03018//RNA degradation;K12603//CCR4-NOT transcription complex subunit 6 [EC:3.1.13.4]+ko03018//RNA degradation;K12603//CCR4-NOT transcription complex subunit 6 [EC:3.1.13.4]+ko03018//RNA degradation;K12603//CCR4-NOT transcription complex subunit 6 [EC:3.1.13.4]+ko03018//RNA degradation;K12603//CCR4-NOT transcription complex subunit …
CL2604.Contig1_All	0.57	18.953	4.99331	0.00595096	0.00280117	0.56	0.77	0.38	56.53	0.2	0.13	K04733//interleukin-1 receptor-associated kinase 4 [EC:2.7.11.1];K04733//interleukin-1 receptor-associated kinase 4 [EC:2.7.11.1];K04733//interleukin-1 receptor-associated kinase 4 [EC:2.7.11.1];K04733//interleukin-1 receptor-associated kinase 4 [EC:2.7.11.1]
CL2604.Contig3_All	0.576	40.293	6.39142	2.01784e-22	1.03649e-23	0.63	0.43	0.67	67.43	27.65	25.8	K04733//interleukin-1 receptor-associated kinase 4 [EC:2.7.11.1];K04733//interleukin-1 receptor-associated kinase 4 [EC:2.7.11.1];K04733//interleukin-1 receptor-associated kinase 4 [EC:2.7.11.1];K04733//interleukin-1 receptor-associated kinase 4 [EC:2.7.11.1]
CL3294.Contig2_All	1.546	3.623	1.44884	7.77591e-06	2.07194e-06	1.28	1.85	1.51	2.33	4.04	4.5	K18729//protein angel;K18729//protein angel;K18729//protein angel;K18729//protein angel;K18729//protein angel
CL5583.Contig2_All	6.99	2.493	-1.24046	0.000143999	4.84797e-05	8.67	5.59	6.71	2.24	2.7	2.54	K09753//cinnamoyl-CoA reductase [EC:1.2.1.44]+ko01100//Metabolic pathways+ko01110//Biosynthesis of secondary metabolites+ko00940//Phenylpropanoid biosynthesis;K09753//cinnamoyl-CoA reductase [EC:1.2.1.44]+ko01100//Metabolic pathways+ko01110//Biosynthesis of secondary metabolites+ko00940//Phenylpropanoid biosynthesis;K09753//cinnamoyl-CoA reductase [EC:1.2.1.44]+ko01100//Metabolic pathways+ko01110…
CL6123.Contig2_All	7.416	12.17	1.00435	0.0217888	0.0117295	7.2	8.32	6.73	15.52	12.11	8.88	K09753//cinnamoyl-CoA reductase [EC:1.2.1.44]+ko01100//Metabolic pathways+ko01110//Biosynthesis of secondary metabolites+ko00940//Phenylpropanoid biosynthesis;K09753//cinnamoyl-CoA reductase [EC:1.2.1.44]+ko01100//Metabolic pathways+ko01110//Biosynthesis of secondary metabolites+ko00940//Phenylpropanoid biosynthesis;K09753//cinnamoyl-CoA reductase [EC:1.2.1.44]+ko01100//Metabolic pathways+ko01110…
Unigene10054_All	14.363	4.486	-1.39976	6.36437e-06	1.67237e-06	14.33	15.34	13.42	5.15	4.21	4.1	K12606//CCR4-NOT transcription complex subunit 9+ko03018//RNA degradation;K12606//CCR4-NOT transcription complex subunit 9+ko03018//RNA degradation;K12606//CCR4-NOT transcription complex subunit 9+ko03018//RNA degradation;K12606//CCR4-NOT transcription complex subunit 9+ko03018//RNA degradation;K12606//CCR4-NOT transcription complex subunit 9+ko03018//RNA degradation
Unigene11736_All	8.88	14.363	0.95935	0.000552322	0.000208665	9.5	8.49	8.65	15.44	14.22	13.43	K12606//CCR4-NOT transcription complex subunit 9+ko03018//RNA degradation;K12606//CCR4-NOT transcription complex subunit 9+ko03018//RNA degradation;K12606//CCR4-NOT transcription complex subunit 9+ko03018//RNA degradation;K12606//CCR4-NOT transcription complex subunit 9+ko03018//RNA degradation;K12606//CCR4-NOT transcription complex subunit 9+ko03018//RNA degradation
Unigene12710_All	7.246	1.983	-1.6366	1.37275e-07	2.76298e-08	7.23	7.58	6.93	1.49	1.73	2.73	K12606//CCR4-NOT transcription complex subunit 9+ko03018//RNA degradation;K12606//CCR4-NOT transcription complex subunit 9+ko03018//RNA degradation;K12606//CCR4-NOT transcription complex subunit 9+ko03018//RNA degradation;K12606//CCR4-NOT transcription complex subunit 9+ko03018//RNA degradation;K12606//CCR4-NOT transcription complex subunit 9+ko03018//RNA degradation
Unigene18330_All	4.816	19.86	2.24721	5.09624e-10	7.47428e-11	4.77	4.91	4.77	10.64	25.52	23.42	K09753//cinnamoyl-CoA reductase [EC:1.2.1.44]+ko01100//Metabolic pathways+ko01110//Biosynthesis of secondary metabolites+ko00940//Phenylpropanoid biosynthesis;K09753//cinnamoyl-CoA reductase [EC:1.2.1.44]+ko01100//Metabolic pathways+ko01110//Biosynthesis of secondary metabolites+ko00940//Phenylpropanoid biosynthesis;K09753//cinnamoyl-CoA reductase [EC:1.2.1.44]+ko01100//Metabolic pathways+ko01110…
Unigene19694_All	9.23	3.066	-1.35346	1.02328e-13	1.03347e-14	8.57	9.64	9.48	2.4	3.18	3.62	K10643//CCR4-NOT transcription complex subunit 4 [EC:2.3.2.27]+ko03018//RNA degradation;K10643//CCR4-NOT transcription complex subunit 4 [EC:2.3.2.27]+ko03018//RNA degradation;K10643//CCR4-NOT transcription complex subunit 4 [EC:2.3.2.27]+ko03018//RNA degradation;K10643//CCR4-NOT transcription complex subunit 4 [EC:2.3.2.27]+ko03018//RNA degradation;K10643//CCR4-NOT transcription complex subunit …
Unigene20384_All	4.156	0.8	-2.09132	0.0128217	0.00652653	4.67	4.22	3.58	0.98	0.17	1.25	K12581//CCR4-NOT transcription complex subunit 7/8+ko03018//RNA degradation;K12581//CCR4-NOT transcription complex subunit 7/8+ko03018//RNA degradation;K12581//CCR4-NOT transcription complex subunit 7/8+ko03018//RNA degradation;K12581//CCR4-NOT transcription complex subunit 7/8+ko03018//RNA degradation;K12581//CCR4-NOT transcription complex subunit 7/8+ko03018//RNA degradation
Unigene6737_All	10.356	51.186	2.53218	1.17272e-30	3.66733e-32	8.98	11.21	10.88	36.64	60.44	56.48	K09753//cinnamoyl-CoA reductase [EC:1.2.1.44]+ko01100//Metabolic pathways+ko01110//Biosynthesis of secondary metabolites+ko00940//Phenylpropanoid biosynthesis;K09753//cinnamoyl-CoA reductase [EC:1.2.1.44]+ko01100//Metabolic pathways+ko01110//Biosynthesis of secondary metabolites+ko00940//Phenylpropanoid biosynthesis;K09753//cinnamoyl-CoA reductase [EC:1.2.1.44]+ko01100//Metabolic pathways+ko01110…
Unigene9485_All	6.09	2.566	-1.04287	0.00502592	0.00232851	5.63	5.92	6.72	1.39	3.22	3.09	K09753//cinnamoyl-CoA reductase [EC:1.2.1.44]+ko01100//Metabolic pathways+ko01110//Biosynthesis of secondary metabolites+ko00940//Phenylpropanoid biosynthesis;K09753//cinnamoyl-CoA reductase [EC:1.2.1.44]+ko01100//Metabolic pathways+ko01110//Biosynthesis of secondary metabolites+ko00940//Phenylpropanoid biosynthesis;K09753//cinnamoyl-CoA reductase [EC:1.2.1.44]+ko01100//Metabolic pathways+ko01110…
CL15366.Contig6_All	0.17	2.69	4.18035	2.79135e-07	5.88793e-08	0.14	0.09	0.28	0.8	3.54	3.73	K00588//caffeoyl-CoA O-methyltransferase [EC:2.1.1.104]+ko01100//Metabolic pathways+ko01110//Biosynthesis of secondary metabolites+ko00940//Phenylpropanoid biosynthesis+ko00941//Flavonoid biosynthesis+ko00945//Stilbenoid, diarylheptanoid and gingerol biosynthesis+ko00360//Phenylalanine metabolism;K00588//caffeoyl-CoA O-methyltransferase [EC:2.1.1.104]+ko01100//Metabolic pathways+ko01110//Biosynth…
CL2479.Contig4_All	10.12	0.41	-4.34877	1.5988e-17	1.17234e-18	10.06	10.76	9.54	0.56	0.47	0.2	K00588//caffeoyl-CoA O-methyltransferase [EC:2.1.1.104]+ko01100//Metabolic pathways+ko01110//Biosynthesis of secondary metabolites+ko00940//Phenylpropanoid biosynthesis+ko00941//Flavonoid biosynthesis+ko00945//Stilbenoid, diarylheptanoid and gingerol biosynthesis+ko00360//Phenylalanine metabolism;K00588//caffeoyl-CoA O-methyltransferase [EC:2.1.1.104]+ko01100//Metabolic pathways+ko01110//Biosynth…
CL2479.Contig6_All	94.84	167.13	1.08878	8.627e-05	2.78222e-05	98.43	93.08	93.01	184.17	167.7	149.52	K00588//caffeoyl-CoA O-methyltransferase [EC:2.1.1.104]+ko01100//Metabolic pathways+ko01110//Biosynthesis of secondary metabolites+ko00940//Phenylpropanoid biosynthesis+ko00941//Flavonoid biosynthesis+ko00945//Stilbenoid, diarylheptanoid and gingerol biosynthesis+ko00360//Phenylalanine metabolism;K00588//caffeoyl-CoA O-methyltransferase [EC:2.1.1.104]+ko01100//Metabolic pathways+ko01110//Biosynth…

## Sheet: NWCvsYJC
Gene ID	NWC FPKM	YJC FPKM	log2(YJC/NWC)	Qvalue(NWC-vs-YJC)	Pvalue(NWC-vs-YJC)	NWC1 FPKM	NWC2 FPKM	NWC3 FPKM	YJC1 FPKM	YJC2 FPKM	YJC3 FPKM	Kegg Orthology
CL6544.Contig1_All	0.643	7.543	3.87008	1.55706e-36	3.3336e-38	0.67	0.67	0.59	6.9	8.14	7.59	K10775//phenylalanine ammonia-lyase [EC:4.3.1.24]+ko01100//Metabolic pathways+ko01110//Biosynthesis of secondary metabolites+ko00940//Phenylpropanoid biosynthesis+ko00360//Phenylalanine metabolism;K10775//phenylalanine ammonia-lyase [EC:4.3.1.24]+ko01100//Metabolic pathways+ko01110//Biosynthesis of secondary metabolites+ko00940//Phenylpropanoid biosynthesis+ko00360//Phenylalanine metabolism;K1077…
Unigene10584_All	9.74	35.683	2.09653	9.15934e-10	1.39431e-10	10.54	10.17	8.51	16.95	47.56	42.54	K01870//isoleucyl-tRNA synthetase [EC:6.1.1.5]+ko00970//Aminoacyl-tRNA biosynthesis;K10775//phenylalanine ammonia-lyase [EC:4.3.1.24]+ko01100//Metabolic pathways+ko01110//Biosynthesis of secondary metabolites+ko00940//Phenylpropanoid biosynthesis+ko00360//Phenylalanine metabolism
Unigene15486_All	14.5	2.186	-2.37022	1.04271e-11	1.26912e-12	15.25	14.47	13.78	2.39	1.9	2.27	K01870//isoleucyl-tRNA synthetase [EC:6.1.1.5]+ko00970//Aminoacyl-tRNA biosynthesis;K10775//phenylalanine ammonia-lyase [EC:4.3.1.24]+ko01100//Metabolic pathways+ko01110//Biosynthesis of secondary metabolites+ko00940//Phenylpropanoid biosynthesis+ko00360//Phenylalanine metabolism
Unigene20020_All	13.043	144.996	3.80445	4.29819e-45	5.88114e-47	12.58	13.03	13.52	142.87	148.1	144.02	K10775//phenylalanine ammonia-lyase [EC:4.3.1.24]+ko01100//Metabolic pathways+ko01110//Biosynthesis of secondary metabolites+ko00940//Phenylpropanoid biosynthesis+ko00360//Phenylalanine metabolism;K10775//phenylalanine ammonia-lyase [EC:4.3.1.24]+ko01100//Metabolic pathways+ko01110//Biosynthesis of secondary metabolites+ko00940//Phenylpropanoid biosynthesis+ko00360//Phenylalanine metabolism;K1077…
CL797.Contig5_All	7.17	469.366	6.3445	3.5468e-134	2.6327e-137	6.09	7.89	7.53	423.35	485.28	499.47	K00487//trans-cinnamate 4-monooxygenase [EC:1.14.14.91]+ko00130//Ubiquinone and other terpenoid-quinone biosynthesis+ko01100//Metabolic pathways+ko01110//Biosynthesis of secondary metabolites+ko00940//Phenylpropanoid biosynthesis+ko00941//Flavonoid biosynthesis+ko00945//Stilbenoid, diarylheptanoid and gingerol biosynthesis+ko00360//Phenylalanine metabolism;K00487//trans-cinnamate 4-monooxygenase …
CL3618.Contig10_All	1.15	0.3	-1.64182	0.000541553	0.000204118	1.26	1.04	1.15	0.26	0.36	0.28	K03320//ammonium transporter, Amt family;K07573//exosome complex component CSL4+ko03018//RNA degradation;K03320//ammonium transporter, Amt family;K03320//ammonium transporter, Amt family;K03320//ammonium transporter, Amt family
CL5171.Contig5_All	554.61	3.83	-6.66408	2.31273e-31	6.62885e-33	600.77	533.16	529.9	5.83	3.19	2.47	K21483//salicylate 1-O-methyltransferase [EC:2.1.1.274];K21483//salicylate 1-O-methyltransferase [EC:2.1.1.274];K21483//salicylate 1-O-methyltransferase [EC:2.1.1.274];K21483//salicylate 1-O-methyltransferase [EC:2.1.1.274];K21483//salicylate 1-O-methyltransferase [EC:2.1.1.274]
CL10721.Contig1_All	18.7	3.986	-1.98522	5.73082e-09	9.70282e-10	20.25	19.32	16.53	1.92	4.65	5.39	K01904//4-coumarate--CoA ligase [EC:6.2.1.12]+ko00130//Ubiquinone and other terpenoid-quinone biosynthesis+ko01100//Metabolic pathways+ko01110//Biosynthesis of secondary metabolites+ko00940//Phenylpropanoid biosynthesis+ko00360//Phenylalanine metabolism;K01904//4-coumarate--CoA ligase [EC:6.2.1.12]+ko00130//Ubiquinone and other terpenoid-quinone biosynthesis+ko01100//Metabolic pathways+ko01110//B…
CL10721.Contig2_All	16.233	46.376	1.81231	9.47541e-29	3.12347e-30	16.83	16.31	15.56	36.04	48.51	54.58	K01904//4-coumarate--CoA ligase [EC:6.2.1.12]+ko00130//Ubiquinone and other terpenoid-quinone biosynthesis+ko01100//Metabolic pathways+ko01110//Biosynthesis of secondary metabolites+ko00940//Phenylpropanoid biosynthesis+ko00360//Phenylalanine metabolism;K01904//4-coumarate--CoA ligase [EC:6.2.1.12]+ko00130//Ubiquinone and other terpenoid-quinone biosynthesis+ko01100//Metabolic pathways+ko01110//B…
CL12258.Contig1_All	5.82	130.946	4.85211	3.55007e-34	8.64508e-36	5.58	5.85	6.03	153.96	114.32	124.56	K01904//4-coumarate--CoA ligase [EC:6.2.1.12]+ko00130//Ubiquinone and other terpenoid-quinone biosynthesis+ko01100//Metabolic pathways+ko01110//Biosynthesis of secondary metabolites+ko00940//Phenylpropanoid biosynthesis+ko00360//Phenylalanine metabolism;K01904//4-coumarate--CoA ligase [EC:6.2.1.12]+ko00130//Ubiquinone and other terpenoid-quinone biosynthesis+ko01100//Metabolic pathways+ko01110//B…
CL264.Contig3_All	7.253	0.713	-3.13166	1.28001e-17	9.03292e-19	6.61	7.16	7.99	0.31	0.92	0.91	K10526//OPC-8:0 CoA ligase 1 [EC:6.2.1.-]+ko00592//alpha-Linolenic acid metabolism+ko01100//Metabolic pathways+ko01110//Biosynthesis of secondary metabolites;K10526//OPC-8:0 CoA ligase 1 [EC:6.2.1.-]+ko00592//alpha-Linolenic acid metabolism+ko01100//Metabolic pathways+ko01110//Biosynthesis of secondary metabolites;K10526//OPC-8:0 CoA ligase 1 [EC:6.2.1.-]+ko00592//alpha-Linolenic acid metabolism+…
CL264.Contig5_All	2.86	18.616	3.1827	0.000192279	6.6655e-05	3.29	2.74	2.55	37.21	9.66	8.98	K10526//OPC-8:0 CoA ligase 1 [EC:6.2.1.-]+ko00592//alpha-Linolenic acid metabolism+ko01100//Metabolic pathways+ko01110//Biosynthesis of secondary metabolites;K10526//OPC-8:0 CoA ligase 1 [EC:6.2.1.-]+ko00592//alpha-Linolenic acid metabolism+ko01100//Metabolic pathways+ko01110//Biosynthesis of secondary metabolites;K10526//OPC-8:0 CoA ligase 1 [EC:6.2.1.-]+ko00592//alpha-Linolenic acid metabolism+…
CL2713.Contig1_All	8.913	17.003	1.14589	0.00673858	0.00320179	10.02	8.8	7.92	7.01	21.1	22.9	K10526//OPC-8:0 CoA ligase 1 [EC:6.2.1.-]+ko00592//alpha-Linolenic acid metabolism+ko01100//Metabolic pathways+ko01110//Biosynthesis of secondary metabolites;K10526//OPC-8:0 CoA ligase 1 [EC:6.2.1.-]+ko00592//alpha-Linolenic acid metabolism+ko01100//Metabolic pathways+ko01110//Biosynthesis of secondary metabolites;K10526//OPC-8:0 CoA ligase 1 [EC:6.2.1.-]+ko00592//alpha-Linolenic acid metabolism+…
CL2713.Contig2_All	1.046	4.22	2.52101	0.0231748	0.0125083	0.69	1.28	1.17	9.88	1.74	1.04	K10526//OPC-8:0 CoA ligase 1 [EC:6.2.1.-]+ko00592//alpha-Linolenic acid metabolism+ko01100//Metabolic pathways+ko01110//Biosynthesis of secondary metabolites;K10526//OPC-8:0 CoA ligase 1 [EC:6.2.1.-]+ko00592//alpha-Linolenic acid metabolism+ko01100//Metabolic pathways+ko01110//Biosynthesis of secondary metabolites;K10526//OPC-8:0 CoA ligase 1 [EC:6.2.1.-]+ko00592//alpha-Linolenic acid metabolism+…
CL2713.Contig4_All	3.28	6.143	1.13851	0.00230342	0.000987149	3.39	3.43	3.02	2.87	7.37	8.19	K10526//OPC-8:0 CoA ligase 1 [EC:6.2.1.-]+ko00592//alpha-Linolenic acid metabolism+ko01100//Metabolic pathways+ko01110//Biosynthesis of secondary metabolites;K10526//OPC-8:0 CoA ligase 1 [EC:6.2.1.-]+ko00592//alpha-Linolenic acid metabolism+ko01100//Metabolic pathways+ko01110//Biosynthesis of secondary metabolites;K10526//OPC-8:0 CoA ligase 1 [EC:6.2.1.-]+ko00592//alpha-Linolenic acid metabolism+…
CL2713.Contig5_All	2.676	24.02	3.51318	2.37845e-24	1.01928e-25	3.05	2.45	2.53	25.57	22.3	24.19	K10526//OPC-8:0 CoA ligase 1 [EC:6.2.1.-]+ko00592//alpha-Linolenic acid metabolism+ko01100//Metabolic pathways+ko01110//Biosynthesis of secondary metabolites;K10526//OPC-8:0 CoA ligase 1 [EC:6.2.1.-]+ko00592//alpha-Linolenic acid metabolism+ko01100//Metabolic pathways+ko01110//Biosynthesis of secondary metabolites;K10526//OPC-8:0 CoA ligase 1 [EC:6.2.1.-]+ko00592//alpha-Linolenic acid metabolism+…
CL3791.Contig3_All	4.23	1.446	-1.18494	0.00221937	0.000948032	4.31	3.9	4.48	1.62	1.34	1.38	K00142//acyl-CoA synthetase [EC:6.2.1.-]
CL3852.Contig3_All	8.48	52.11	3.05415	4.61929e-06	1.20259e-06	7.83	9	8.61	86.15	35.96	34.22	K01904//4-coumarate--CoA ligase [EC:6.2.1.12]+ko00130//Ubiquinone and other terpenoid-quinone biosynthesis+ko01100//Metabolic pathways+ko01110//Biosynthesis of secondary metabolites+ko00940//Phenylpropanoid biosynthesis+ko00360//Phenylalanine metabolism;K01904//4-coumarate--CoA ligase [EC:6.2.1.12]+ko00130//Ubiquinone and other terpenoid-quinone biosynthesis+ko01100//Metabolic pathways+ko01110//B…
CL3852.Contig4_All	50.956	1.99	-4.39281	2.1054e-132	1.6381e-135	50.4	51.48	50.99	1.55	2.3	2.12	K01904//4-coumarate--CoA ligase [EC:6.2.1.12]+ko00130//Ubiquinone and other terpenoid-quinone biosynthesis+ko01100//Metabolic pathways+ko01110//Biosynthesis of secondary metabolites+ko00940//Phenylpropanoid biosynthesis+ko00360//Phenylalanine metabolism;K01904//4-coumarate--CoA ligase [EC:6.2.1.12]+ko00130//Ubiquinone and other terpenoid-quinone biosynthesis+ko01100//Metabolic pathways+ko01110//B…
Unigene59185_All	29.12	5.673	-1.91134	0.000686385	0.000263913	26.07	29.4	31.89	8.16	4.53	4.33	K10526//OPC-8:0 CoA ligase 1 [EC:6.2.1.-]+ko00592//alpha-Linolenic acid metabolism+ko01100//Metabolic pathways+ko01110//Biosynthesis of secondary metabolites;K10526//OPC-8:0 CoA ligase 1 [EC:6.2.1.-]+ko00592//alpha-Linolenic acid metabolism+ko01100//Metabolic pathways+ko01110//Biosynthesis of secondary metabolites;K10526//OPC-8:0 CoA ligase 1 [EC:6.2.1.-]+ko00592//alpha-Linolenic acid metabolism+…
CL14872.Contig5_All	6.026	8.57	0.740545	0.0383033	0.0218809	5.92	5.72	6.44	4.11	11.04	10.56	K00083//cinnamyl-alcohol dehydrogenase [EC:1.1.1.195]+ko01100//Metabolic pathways+ko01110//Biosynthesis of secondary metabolites+ko00940//Phenylpropanoid biosynthesis;K00083//cinnamyl-alcohol dehydrogenase [EC:1.1.1.195]+ko01100//Metabolic pathways+ko01110//Biosynthesis of secondary metabolites+ko00940//Phenylpropanoid biosynthesis;K00083//cinnamyl-alcohol dehydrogenase [EC:1.1.1.195]+ko01100//Me…
CL3253.Contig3_All	0.373	1.736	2.53567	1.03816e-06	2.4245e-07	0.48	0.32	0.32	1.01	1.76	2.44	K00083//cinnamyl-alcohol dehydrogenase [EC:1.1.1.195]+ko01100//Metabolic pathways+ko01110//Biosynthesis of secondary metabolites+ko00940//Phenylpropanoid biosynthesis;K00083//cinnamyl-alcohol dehydrogenase [EC:1.1.1.195]+ko01100//Metabolic pathways+ko01110//Biosynthesis of secondary metabolites+ko00940//Phenylpropanoid biosynthesis;K00083//cinnamyl-alcohol dehydrogenase [EC:1.1.1.195]+ko01100//Me…
CL3253.Contig5_All	67.386	23.196	-1.10477	0.0369911	0.0210582	71.92	63.51	66.73	31.6	18.99	19	K00083//cinnamyl-alcohol dehydrogenase [EC:1.1.1.195]+ko01100//Metabolic pathways+ko01110//Biosynthesis of secondary metabolites+ko00940//Phenylpropanoid biosynthesis;K00083//cinnamyl-alcohol dehydrogenase [EC:1.1.1.195]+ko01100//Metabolic pathways+ko01110//Biosynthesis of secondary metabolites+ko00940//Phenylpropanoid biosynthesis;K00083//cinnamyl-alcohol dehydrogenase [EC:1.1.1.195]+ko01100//Me…
Unigene15877_All	0.293	1.846	3.02517	5.43099e-12	6.41068e-13	0.28	0.38	0.22	1.89	1.99	1.66	K00083//cinnamyl-alcohol dehydrogenase [EC:1.1.1.195]+ko01100//Metabolic pathways+ko01110//Biosynthesis of secondary metabolites+ko00940//Phenylpropanoid biosynthesis;K00083//cinnamyl-alcohol dehydrogenase [EC:1.1.1.195]+ko01100//Metabolic pathways+ko01110//Biosynthesis of secondary metabolites+ko00940//Phenylpropanoid biosynthesis;K00083//cinnamyl-alcohol dehydrogenase [EC:1.1.1.195]+ko01100//Me…
Unigene5293_All	83.836	797.75	3.59149	4.93721e-30	1.51579e-31	78.25	80.19	93.07	830.05	805.1	758.1	K00083//cinnamyl-alcohol dehydrogenase [EC:1.1.1.195]+ko01100//Metabolic pathways+ko01110//Biosynthesis of secondary metabolites+ko00940//Phenylpropanoid biosynthesis;K00083//cinnamyl-alcohol dehydrogenase [EC:1.1.1.195]+ko01100//Metabolic pathways+ko01110//Biosynthesis of secondary metabolites+ko00940//Phenylpropanoid biosynthesis;K00083//cinnamyl-alcohol dehydrogenase [EC:1.1.1.195]+ko01100//Me…
CL1103.Contig10_All	0.173	124.386	9.66771	5.79428e-33	1.50843e-34	0.16	0.36	0	149.1	108.88	115.18	K23050//phenylcoumaran benzylic ether reductase [EC:1.3.1.-];K23050//phenylcoumaran benzylic ether reductase [EC:1.3.1.-];K23050//phenylcoumaran benzylic ether reductase [EC:1.3.1.-];K23050//phenylcoumaran benzylic ether reductase [EC:1.3.1.-];K23050//phenylcoumaran benzylic ether reductase [EC:1.3.1.-]
CL1103.Contig11_All	0	19.14	11.4021	1.30735e-10	1.79525e-11	0	0	0	11.8	26.05	19.57	K23050//phenylcoumaran benzylic ether reductase [EC:1.3.1.-];K23050//phenylcoumaran benzylic ether reductase [EC:1.3.1.-];K23050//phenylcoumaran benzylic ether reductase [EC:1.3.1.-];K23050//phenylcoumaran benzylic ether reductase [EC:1.3.1.-];K23050//phenylcoumaran benzylic ether reductase [EC:1.3.1.-]
CL1103.Contig13_All	0	362.313	15.1835	3.45068e-22	1.72628e-23	0	0	0	187.64	465.47	433.83	K23050//phenylcoumaran benzylic ether reductase [EC:1.3.1.-];K23050//phenylcoumaran benzylic ether reductase [EC:1.3.1.-];K23050//phenylcoumaran benzylic ether reductase [EC:1.3.1.-];K23050//phenylcoumaran benzylic ether reductase [EC:1.3.1.-];K23050//phenylcoumaran benzylic ether reductase [EC:1.3.1.-]
CL11196.Contig4_All	1.62	60.15	5.50286	2.4687e-197	5.5194e-201	1.6	1.51	1.75	46.12	71.75	62.58	K13832//3-dehydroquinate dehydratase / shikimate dehydrogenase [EC:4.2.1.10 1.1.1.25]+ko01230//Biosynthesis of amino acids+ko01100//Metabolic pathways+ko01110//Biosynthesis of secondary metabolites+ko00400//Phenylalanine, tyrosine and tryptophan biosynthesis;K13832//3-dehydroquinate dehydratase / shikimate dehydrogenase [EC:4.2.1.10 1.1.1.25]+ko01230//Biosynthesis of amino acids+ko01100//Metaboli…
CL11196.Contig6_All	10.06	4.48	-0.82848	0.00565964	0.0026447	10.4	9.29	10.49	4.47	4.5	4.47	K13832//3-dehydroquinate dehydratase / shikimate dehydrogenase [EC:4.2.1.10 1.1.1.25]+ko01230//Biosynthesis of amino acids+ko01100//Metabolic pathways+ko01110//Biosynthesis of secondary metabolites+ko00400//Phenylalanine, tyrosine and tryptophan biosynthesis;K13832//3-dehydroquinate dehydratase / shikimate dehydrogenase [EC:4.2.1.10 1.1.1.25]+ko01230//Biosynthesis of amino acids+ko01100//Metaboli…
CL15477.Contig15_All	1.323	83.446	6.14487	2.14699e-44	3.02793e-46	1.46	1.14	1.37	31.75	113.78	104.81	K13832//3-dehydroquinate dehydratase / shikimate dehydrogenase [EC:4.2.1.10 1.1.1.25]+ko01230//Biosynthesis of amino acids+ko01100//Metabolic pathways+ko01110//Biosynthesis of secondary metabolites+ko00400//Phenylalanine, tyrosine and tryptophan biosynthesis;K13832//3-dehydroquinate dehydratase / shikimate dehydrogenase [EC:4.2.1.10 1.1.1.25]+ko01230//Biosynthesis of amino acids+ko01100//Metaboli…
CL15477.Contig5_All	5.046	56.59	3.71689	3.15084e-40	5.46372e-42	5.13	5.05	4.96	29.73	68.65	71.39	K13832//3-dehydroquinate dehydratase / shikimate dehydrogenase [EC:4.2.1.10 1.1.1.25]+ko01230//Biosynthesis of amino acids+ko01100//Metabolic pathways+ko01110//Biosynthesis of secondary metabolites+ko00400//Phenylalanine, tyrosine and tryptophan biosynthesis;K13832//3-dehydroquinate dehydratase / shikimate dehydrogenase [EC:4.2.1.10 1.1.1.25]+ko01230//Biosynthesis of amino acids+ko01100//Metaboli…
CL1652.Contig2_All	2.026	19.45	3.61725	2.15416e-23	9.85584e-25	2.26	1.68	2.14	20.59	19.07	18.69	K00131//glyceraldehyde-3-phosphate dehydrogenase (NADP+) [EC:1.2.1.9]+ko00010//Glycolysis / Gluconeogenesis+ko00030//Pentose phosphate pathway+ko01100//Metabolic pathways+ko01200//Carbon metabolism;K00131//glyceraldehyde-3-phosphate dehydrogenase (NADP+) [EC:1.2.1.9]+ko00010//Glycolysis / Gluconeogenesis+ko00030//Pentose phosphate pathway+ko01100//Metabolic pathways+ko01200//Carbon metabolism;K00…
CL3893.Contig3_All	14.62	3.6	-1.7339	3.64772e-18	2.4662e-19	15.27	13.62	14.97	2.45	4.3	4.05	K02641//ferredoxin--NADP+ reductase [EC:1.18.1.2]+ko01100//Metabolic pathways+ko00195//Photosynthesis;K02641//ferredoxin--NADP+ reductase [EC:1.18.1.2]+ko01100//Metabolic pathways+ko00195//Photosynthesis;K02641//ferredoxin--NADP+ reductase [EC:1.18.1.2]+ko01100//Metabolic pathways+ko00195//Photosynthesis;K02641//ferredoxin--NADP+ reductase [EC:1.18.1.2]+ko01100//Metabolic pathways+ko00195//Photos…
CL463.Contig10_All	19.853	44.81	1.47722	2.65544e-21	1.42249e-22	21.52	18.49	19.55	36.21	49.25	48.97	K00029//malate dehydrogenase (oxaloacetate-decarboxylating)(NADP+) [EC:1.1.1.40]+ko01100//Metabolic pathways+ko00710//Carbon fixation in photosynthetic organisms+ko00620//Pyruvate metabolism+ko01200//Carbon metabolism;K00029//malate dehydrogenase (oxaloacetate-decarboxylating)(NADP+) [EC:1.1.1.40]+ko01100//Metabolic pathways+ko00710//Carbon fixation in photosynthetic organisms+ko00620//Pyruvate m…
CL6044.Contig1_All	39.26	2.243	-3.36666	0.0025376	0.00109822	38.19	41	38.59	5.56	0.63	0.54	K05298//glyceraldehyde-3-phosphate dehydrogenase (NADP+) (phosphorylating) [EC:1.2.1.13]+ko01100//Metabolic pathways+ko00710//Carbon fixation in photosynthetic organisms+ko01200//Carbon metabolism;K05298//glyceraldehyde-3-phosphate dehydrogenase (NADP+) (phosphorylating) [EC:1.2.1.13]+ko01100//Metabolic pathways+ko00710//Carbon fixation in photosynthetic organisms+ko01200//Carbon metabolism;K0529…
CL6044.Contig2_All	72.653	7.476	-2.61667	0.00738712	0.00354482	73.94	70.24	73.78	16.63	2.82	2.98	K05298//glyceraldehyde-3-phosphate dehydrogenase (NADP+) (phosphorylating) [EC:1.2.1.13]+ko01100//Metabolic pathways+ko00710//Carbon fixation in photosynthetic organisms+ko01200//Carbon metabolism;K05298//glyceraldehyde-3-phosphate dehydrogenase (NADP+) (phosphorylating) [EC:1.2.1.13]+ko01100//Metabolic pathways+ko00710//Carbon fixation in photosynthetic organisms+ko01200//Carbon metabolism;K0529…
CL6303.Contig3_All	23.013	58.23	1.62891	3.98302e-28	1.35855e-29	24.08	21.51	23.45	43.33	71.74	59.62	K00031//isocitrate dehydrogenase [EC:1.1.1.42]+ko04146//Peroxisome+ko00020//Citrate cycle (TCA cycle)+ko01230//Biosynthesis of amino acids+ko01100//Metabolic pathways+ko01110//Biosynthesis of secondary metabolites+ko01210//2-Oxocarboxylic acid metabolism+ko01200//Carbon metabolism+ko00480//Glutathione metabolism;K00031//isocitrate dehydrogenase [EC:1.1.1.42]+ko04146//Peroxisome+ko00020//Citrate c…
CL6303.Contig6_All	40.09	72.186	1.09219	2.56444e-05	7.58286e-06	42.67	37.62	39.98	39.79	93.35	83.42	K00031//isocitrate dehydrogenase [EC:1.1.1.42]+ko04146//Peroxisome+ko00020//Citrate cycle (TCA cycle)+ko01230//Biosynthesis of amino acids+ko01100//Metabolic pathways+ko01110//Biosynthesis of secondary metabolites+ko01210//2-Oxocarboxylic acid metabolism+ko01200//Carbon metabolism+ko00480//Glutathione metabolism;K00031//isocitrate dehydrogenase [EC:1.1.1.42]+ko04146//Peroxisome+ko00020//Citrate c…
CL6848.Contig4_All	2.6	80.366	5.23989	2.28293e-85	6.22698e-88	2.05	3.25	2.5	64.06	90.18	86.86	K00029//malate dehydrogenase (oxaloacetate-decarboxylating)(NADP+) [EC:1.1.1.40]+ko01100//Metabolic pathways+ko00710//Carbon fixation in photosynthetic organisms+ko00620//Pyruvate metabolism+ko01200//Carbon metabolism;K00029//malate dehydrogenase (oxaloacetate-decarboxylating)(NADP+) [EC:1.1.1.40]+ko01100//Metabolic pathways+ko00710//Carbon fixation in photosynthetic organisms+ko00620//Pyruvate m…
CL6848.Contig6_All	26.736	3.47	-2.50793	1.6761e-06	4.05118e-07	25.92	26.16	28.13	4.82	2.64	2.95	K00029//malate dehydrogenase (oxaloacetate-decarboxylating)(NADP+) [EC:1.1.1.40]+ko01100//Metabolic pathways+ko00710//Carbon fixation in photosynthetic organisms+ko00620//Pyruvate metabolism+ko01200//Carbon metabolism;K00029//malate dehydrogenase (oxaloacetate-decarboxylating)(NADP+) [EC:1.1.1.40]+ko01100//Metabolic pathways+ko00710//Carbon fixation in photosynthetic organisms+ko00620//Pyruvate m…
CL8166.Contig3_All	7.35	18.726	1.64637	1.3564e-13	1.3552e-14	8.58	6.9	6.57	14.15	23.61	18.42	K00288//methylenetetrahydrofolate dehydrogenase (NADP+) / methenyltetrahydrofolate cyclohydrolase / formyltetrahydrofolate synthetase [EC:1.5.1.5 3.5.4.9 6.3.4.3]+ko00670//One carbon pool by folate+ko01100//Metabolic pathways;K00288//methylenetetrahydrofolate dehydrogenase (NADP+) / methenyltetrahydrofolate cyclohydrolase / formyltetrahydrofolate synthetase [EC:1.5.1.5 3.5.4.9 6.3.4.3]+ko00670//O…
CL8656.Contig2_All	22.89	79.87	2.05949	3.61114e-23	1.6777e-24	24.11	21.18	23.38	48.42	100.66	90.53	K00207//dihydropyrimidine dehydrogenase (NADP+) [EC:1.3.1.2]+ko00410//beta-Alanine metabolism+ko00770//Pantothenate and CoA biosynthesis+ko01100//Metabolic pathways+ko00240//Pyrimidine metabolism;K00207//dihydropyrimidine dehydrogenase (NADP+) [EC:1.3.1.2]+ko00410//beta-Alanine metabolism+ko00770//Pantothenate and CoA biosynthesis+ko01100//Metabolic pathways+ko00240//Pyrimidine metabolism;K00207/…
Unigene13987_All	40.36	4.51	-2.81406	3.5317e-20	2.04886e-21	42.23	39.8	39.05	4.63	5.08	3.82	K00051//malate dehydrogenase (NADP+) [EC:1.1.1.82]+ko01100//Metabolic pathways+ko00710//Carbon fixation in photosynthetic organisms+ko00620//Pyruvate metabolism+ko01200//Carbon metabolism;K00051//malate dehydrogenase (NADP+) [EC:1.1.1.82]+ko01100//Metabolic pathways+ko00710//Carbon fixation in photosynthetic organisms+ko00620//Pyruvate metabolism+ko01200//Carbon metabolism;K00051//malate dehydrog…
Unigene41563_All	11.646	27.81	1.52355	2.70452e-13	2.78581e-14	11.02	11.98	11.94	17.53	34.79	31.11	K00011//aldehyde reductase [EC:1.1.1.21]+ko00040//Pentose and glucuronate interconversions+ko01100//Metabolic pathways+ko00052//Galactose metabolism+ko00051//Fructose and mannose metabolism+ko00790//Folate biosynthesis+ko00561//Glycerolipid metabolism;K00011//aldehyde reductase [EC:1.1.1.21]+ko00040//Pentose and glucuronate interconversions+ko01100//Metabolic pathways+ko00052//Galactose metabolis…
Unigene45013_All	62.816	4.926	-3.17628	3.66015e-07	7.97371e-08	63.5	62.99	61.96	7.72	4.24	2.82	K05298//glyceraldehyde-3-phosphate dehydrogenase (NADP+) (phosphorylating) [EC:1.2.1.13]+ko01100//Metabolic pathways+ko00710//Carbon fixation in photosynthetic organisms+ko01200//Carbon metabolism;K05298//glyceraldehyde-3-phosphate dehydrogenase (NADP+) (phosphorylating) [EC:1.2.1.13]+ko01100//Metabolic pathways+ko00710//Carbon fixation in photosynthetic organisms+ko01200//Carbon metabolism;K0529…
Unigene67832_All	6.063	32.213	2.68449	4.49378e-51	4.55329e-53	6.63	6.11	5.45	21.48	38.5	36.66	K00028//malate dehydrogenase (decarboxylating) [EC:1.1.1.39]+ko01100//Metabolic pathways+ko00710//Carbon fixation in photosynthetic organisms+ko00620//Pyruvate metabolism+ko01200//Carbon metabolism;K00028//malate dehydrogenase (decarboxylating) [EC:1.1.1.39]+ko01100//Metabolic pathways+ko00710//Carbon fixation in photosynthetic organisms+ko00620//Pyruvate metabolism+ko01200//Carbon metabolism;K00…
CL10411.Contig2_All	158.72	6.31	-3.7414	0.00599099	0.00281539	148.14	172.9	155.12	17.54	0.86	0.53	K04733//interleukin-1 receptor-associated kinase 4 [EC:2.7.11.1];K04733//interleukin-1 receptor-associated kinase 4 [EC:2.7.11.1];K04733//interleukin-1 receptor-associated kinase 4 [EC:2.7.11.1];K04733//interleukin-1 receptor-associated kinase 4 [EC:2.7.11.1];K04733//interleukin-1 receptor-associated kinase 4 [EC:2.7.11.1]
CL10411.Contig3_All	4.433	87.013	4.61562	2.55425e-83	7.30967e-86	4.72	4.15	4.43	80.48	90.35	90.21	K04733//interleukin-1 receptor-associated kinase 4 [EC:2.7.11.1];K04733//interleukin-1 receptor-associated kinase 4 [EC:2.7.11.1];K04733//interleukin-1 receptor-associated kinase 4 [EC:2.7.11.1];K04733//interleukin-1 receptor-associated kinase 4 [EC:2.7.11.1];K04733//interleukin-1 receptor-associated kinase 4 [EC:2.7.11.1]
CL1067.Contig2_All	3.78	0.94	-1.7676	3.98356e-08	7.56066e-09	4.19	3.95	3.2	0.49	1.13	1.2	K18729//protein angel;K21777//G2/mitotic-specific cyclin-B, other;K18729//protein angel;K18729//protein angel;K18729//protein angel
CL1067.Contig7_All	1.943	14.396	3.17206	3.37621e-41	5.51636e-43	1.74	2.31	1.78	9.85	16.9	16.44	K18729//protein angel;K21777//G2/mitotic-specific cyclin-B, other
CL12357.Contig2_All	24.63	9.65	-1.00603	0.000755528	0.000292829	24.61	22.94	26.34	9.66	9.97	9.32	K12608//CCR4-NOT complex subunit CAF16+ko03018//RNA degradation;K12608//CCR4-NOT complex subunit CAF16+ko03018//RNA degradation;K12608//CCR4-NOT complex subunit CAF16+ko03018//RNA degradation;K12608//CCR4-NOT complex subunit CAF16+ko03018//RNA degradation;K12608//CCR4-NOT complex subunit CAF16+ko03018//RNA degradation
CL12357.Contig3_All	46.5	1.88	-4.33218	1.74502e-45	2.34554e-47	48.98	44.75	45.77	1.48	2.74	1.42	K12608//CCR4-NOT complex subunit CAF16+ko03018//RNA degradation;K12608//CCR4-NOT complex subunit CAF16+ko03018//RNA degradation;K12608//CCR4-NOT complex subunit CAF16+ko03018//RNA degradation;K12608//CCR4-NOT complex subunit CAF16+ko03018//RNA degradation;K12608//CCR4-NOT complex subunit CAF16+ko03018//RNA degradation
CL12782.Contig1_All	6.983	69.006	3.68755	6.98316e-12	8.34089e-13	5.14	8.34	7.47	90.42	48.85	67.75	K12581//CCR4-NOT transcription complex subunit 7/8+ko03018//RNA degradation;K12581//CCR4-NOT transcription complex subunit 7/8+ko03018//RNA degradation;K12581//CCR4-NOT transcription complex subunit 7/8+ko03018//RNA degradation;K12581//CCR4-NOT transcription complex subunit 7/8+ko03018//RNA degradation;K12581//CCR4-NOT transcription complex subunit 7/8+ko03018//RNA degradation
CL14042.Contig2_All	2.64	12.52	2.61713	7.78437e-11	1.04194e-11	3.12	2.14	2.66	13.76	11.39	12.41	0
CL14085.Contig1_All	4.006	19.9	2.64933	2.08452e-20	1.19005e-21	4.2	3.92	3.9	19.97	20.76	18.97	K12603//CCR4-NOT transcription complex subunit 6 [EC:3.1.13.4]+ko03018//RNA degradation;K12603//CCR4-NOT transcription complex subunit 6 [EC:3.1.13.4]+ko03018//RNA degradation;K12603//CCR4-NOT transcription complex subunit 6 [EC:3.1.13.4]+ko03018//RNA degradation;K12603//CCR4-NOT transcription complex subunit 6 [EC:3.1.13.4]+ko03018//RNA degradation;K12603//CCR4-NOT transcription complex subunit …
CL14085.Contig2_All	30.5	0.74	-5.10302	1.5204e-114	1.8492e-117	32.25	29.21	30.04	0.51	0.96	0.75	K12603//CCR4-NOT transcription complex subunit 6 [EC:3.1.13.4]+ko03018//RNA degradation;K12603//CCR4-NOT transcription complex subunit 6 [EC:3.1.13.4]+ko03018//RNA degradation;K12603//CCR4-NOT transcription complex subunit 6 [EC:3.1.13.4]+ko03018//RNA degradation;K12603//CCR4-NOT transcription complex subunit 6 [EC:3.1.13.4]+ko03018//RNA degradation;K12603//CCR4-NOT transcription complex subunit …
CL2604.Contig1_All	4.813	36.916	3.42574	0.00717207	0.00343104	4.77	4.7	4.97	99.37	5.94	5.44	K04733//interleukin-1 receptor-associated kinase 4 [EC:2.7.11.1];K04733//interleukin-1 receptor-associated kinase 4 [EC:2.7.11.1];K04733//interleukin-1 receptor-associated kinase 4 [EC:2.7.11.1];K04733//interleukin-1 receptor-associated kinase 4 [EC:2.7.11.1]
CL2604.Contig3_All	4.53	102.806	4.89672	5.65139e-18	3.87241e-19	5.03	3.87	4.69	151.64	77.72	79.06	K04733//interleukin-1 receptor-associated kinase 4 [EC:2.7.11.1];K04733//interleukin-1 receptor-associated kinase 4 [EC:2.7.11.1];K04733//interleukin-1 receptor-associated kinase 4 [EC:2.7.11.1];K04733//interleukin-1 receptor-associated kinase 4 [EC:2.7.11.1]
CL2604.Contig4_All	24.993	2.366	-2.77257	0.00218282	0.000930994	26.51	24.83	23.64	4.98	0.99	1.13	K04733//interleukin-1 receptor-associated kinase 4 [EC:2.7.11.1];K04733//interleukin-1 receptor-associated kinase 4 [EC:2.7.11.1];K04733//interleukin-1 receptor-associated kinase 4 [EC:2.7.11.1];K04733//interleukin-1 receptor-associated kinase 4 [EC:2.7.11.1]
CL3294.Contig2_All	2.16	2.656	0.570092	0.031275	0.0174618	2.51	1.92	2.05	1.71	3.41	2.85	K18729//protein angel;K18729//protein angel;K18729//protein angel;K18729//protein angel;K18729//protein angel
CL5583.Contig2_All	9.766	2.503	-1.66334	9.07866e-08	1.8112e-08	8.81	8.73	11.76	2	3.15	2.36	K09753//cinnamoyl-CoA reductase [EC:1.2.1.44]+ko01100//Metabolic pathways+ko01110//Biosynthesis of secondary metabolites+ko00940//Phenylpropanoid biosynthesis;K09753//cinnamoyl-CoA reductase [EC:1.2.1.44]+ko01100//Metabolic pathways+ko01110//Biosynthesis of secondary metabolites+ko00940//Phenylpropanoid biosynthesis;K09753//cinnamoyl-CoA reductase [EC:1.2.1.44]+ko01100//Metabolic pathways+ko01110…
CL6123.Contig2_All	4.47	8.656	1.3693	0.0190686	0.0100717	3.81	4.32	5.28	12.2	7.2	6.57	K09753//cinnamoyl-CoA reductase [EC:1.2.1.44]+ko01100//Metabolic pathways+ko01110//Biosynthesis of secondary metabolites+ko00940//Phenylpropanoid biosynthesis;K09753//cinnamoyl-CoA reductase [EC:1.2.1.44]+ko01100//Metabolic pathways+ko01110//Biosynthesis of secondary metabolites+ko00940//Phenylpropanoid biosynthesis;K09753//cinnamoyl-CoA reductase [EC:1.2.1.44]+ko01100//Metabolic pathways+ko01110…
Unigene11736_All	6.733	16.156	1.61156	3.11624e-07	6.71021e-08	6.9	6.9	6.4	16.46	17.18	14.83	K12606//CCR4-NOT transcription complex subunit 9+ko03018//RNA degradation;K12606//CCR4-NOT transcription complex subunit 9+ko03018//RNA degradation;K12606//CCR4-NOT transcription complex subunit 9+ko03018//RNA degradation;K12606//CCR4-NOT transcription complex subunit 9+ko03018//RNA degradation;K12606//CCR4-NOT transcription complex subunit 9+ko03018//RNA degradation
Unigene18330_All	4.693	16.863	2.06912	3.12166e-07	6.72382e-08	3.93	5.85	4.3	7.86	20.85	21.88	K09753//cinnamoyl-CoA reductase [EC:1.2.1.44]+ko01100//Metabolic pathways+ko01110//Biosynthesis of secondary metabolites+ko00940//Phenylpropanoid biosynthesis;K09753//cinnamoyl-CoA reductase [EC:1.2.1.44]+ko01100//Metabolic pathways+ko01110//Biosynthesis of secondary metabolites+ko00940//Phenylpropanoid biosynthesis;K09753//cinnamoyl-CoA reductase [EC:1.2.1.44]+ko01100//Metabolic pathways+ko01110…
Unigene19694_All	7.09	3.126	-0.894727	2.10044e-06	5.16154e-07	7.84	6.41	7.02	2.31	3.68	3.39	K10643//CCR4-NOT transcription complex subunit 4 [EC:2.3.2.27]+ko03018//RNA degradation;K10643//CCR4-NOT transcription complex subunit 4 [EC:2.3.2.27]+ko03018//RNA degradation;K10643//CCR4-NOT transcription complex subunit 4 [EC:2.3.2.27]+ko03018//RNA degradation;K10643//CCR4-NOT transcription complex subunit 4 [EC:2.3.2.27]+ko03018//RNA degradation;K10643//CCR4-NOT transcription complex subunit …
Unigene20384_All	5.6	1.816	-1.30837	0.00158191	0.000655589	7.37	4.99	4.44	1.7	2.27	1.48	K12581//CCR4-NOT transcription complex subunit 7/8+ko03018//RNA degradation;K12581//CCR4-NOT transcription complex subunit 7/8+ko03018//RNA degradation;K12581//CCR4-NOT transcription complex subunit 7/8+ko03018//RNA degradation;K12581//CCR4-NOT transcription complex subunit 7/8+ko03018//RNA degradation;K12581//CCR4-NOT transcription complex subunit 7/8+ko03018//RNA degradation
Unigene27361_All	25.213	46.443	1.09756	0.00509014	0.00235436	27.99	23.65	24	20.03	64.75	54.55	K12581//CCR4-NOT transcription complex subunit 7/8+ko03018//RNA degradation;K12581//CCR4-NOT transcription complex subunit 7/8+ko03018//RNA degradation;K12581//CCR4-NOT transcription complex subunit 7/8+ko03018//RNA degradation;K12581//CCR4-NOT transcription complex subunit 7/8+ko03018//RNA degradation;K12581//CCR4-NOT transcription complex subunit 7/8+ko03018//RNA degradation
Unigene34633_All	26.343	9.82	-1.08159	0.000112152	3.72527e-05	28.41	26.25	24.37	9.63	10.65	9.18	0
Unigene45032_All	21.316	26.95	0.649433	0.0304326	0.0169485	19.23	19.82	24.9	23.2	33.94	23.71	K12581//CCR4-NOT transcription complex subunit 7/8+ko03018//RNA degradation;K12581//CCR4-NOT transcription complex subunit 7/8+ko03018//RNA degradation;K12581//CCR4-NOT transcription complex subunit 7/8+ko03018//RNA degradation;K12581//CCR4-NOT transcription complex subunit 7/8+ko03018//RNA degradation;K12581//CCR4-NOT transcription complex subunit 7/8+ko03018//RNA degradation
Unigene5282_All	14.336	6.746	-0.842633	0.00153158	0.000632786	15.83	13.53	13.65	3.73	8.64	7.87	K10643//CCR4-NOT transcription complex subunit 4 [EC:2.3.2.27]+ko03018//RNA degradation;K10643//CCR4-NOT transcription complex subunit 4 [EC:2.3.2.27]+ko03018//RNA degradation;K10643//CCR4-NOT transcription complex subunit 4 [EC:2.3.2.27]+ko03018//RNA degradation;K10643//CCR4-NOT transcription complex subunit 4 [EC:2.3.2.27]+ko03018//RNA degradation;K10643//CCR4-NOT transcription complex subunit …
Unigene6737_All	8.13	46.916	2.82024	1.35771e-78	4.68681e-81	8.05	7.98	8.36	33.77	54.06	52.92	K09753//cinnamoyl-CoA reductase [EC:1.2.1.44]+ko01100//Metabolic pathways+ko01110//Biosynthesis of secondary metabolites+ko00940//Phenylpropanoid biosynthesis;K09753//cinnamoyl-CoA reductase [EC:1.2.1.44]+ko01100//Metabolic pathways+ko01110//Biosynthesis of secondary metabolites+ko00940//Phenylpropanoid biosynthesis;K09753//cinnamoyl-CoA reductase [EC:1.2.1.44]+ko01100//Metabolic pathways+ko01110…
CL15366.Contig6_All	0.406	1.05	1.73099	0.000444157	0.000164628	0.36	0.49	0.37	1.07	1.26	0.82	K00588//caffeoyl-CoA O-methyltransferase [EC:2.1.1.104]+ko01100//Metabolic pathways+ko01110//Biosynthesis of secondary metabolites+ko00940//Phenylpropanoid biosynthesis+ko00941//Flavonoid biosynthesis+ko00945//Stilbenoid, diarylheptanoid and gingerol biosynthesis+ko00360//Phenylalanine metabolism;K00588//caffeoyl-CoA O-methyltransferase [EC:2.1.1.104]+ko01100//Metabolic pathways+ko01110//Biosynth…
CL2479.Contig4_All	2.626	0.74	-1.58999	0.00571468	0.00267384	3	2.62	2.26	0.38	1.4	0.44	K00588//caffeoyl-CoA O-methyltransferase [EC:2.1.1.104]+ko01100//Metabolic pathways+ko01110//Biosynthesis of secondary metabolites+ko00940//Phenylpropanoid biosynthesis+ko00941//Flavonoid biosynthesis+ko00945//Stilbenoid, diarylheptanoid and gingerol biosynthesis+ko00360//Phenylalanine metabolism;K00588//caffeoyl-CoA O-methyltransferase [EC:2.1.1.104]+ko01100//Metabolic pathways+ko01110//Biosynth…
CL2479.Contig6_All	29.543	319.96	3.59787	8.63776e-12	1.04277e-12	27.07	30.18	31.38	94.65	427.16	438.07	K00588//caffeoyl-CoA O-methyltransferase [EC:2.1.1.104]+ko01100//Metabolic pathways+ko01110//Biosynthesis of secondary metabolites+ko00940//Phenylpropanoid biosynthesis+ko00941//Flavonoid biosynthesis+ko00945//Stilbenoid, diarylheptanoid and gingerol biosynthesis+ko00360//Phenylalanine metabolism;K00588//caffeoyl-CoA O-methyltransferase [EC:2.1.1.104]+ko01100//Metabolic pathways+ko01110//Biosynth…

## Sheet: NWDvsYJD
Gene ID	NWD FPKM	YJD FPKM	log2(YJD/NWD)	Qvalue(NWD-vs-YJD)	Pvalue(NWD-vs-YJD)	NWD1 FPKM	NWD2 FPKM	NWD3 FPKM	YJD1 FPKM	YJD2 FPKM	YJD3 FPKM	Kegg Orthology
CL6544.Contig1_All	0.84	26.586	5.16013	6.0923e-170	5.9555e-172	0.62	0.79	1.11	27.87	25.37	26.52	K10775//phenylalanine ammonia-lyase [EC:4.3.1.24]+ko01100//Metabolic pathways+ko01110//Biosynthesis of secondary metabolites+ko00940//Phenylpropanoid biosynthesis+ko00360//Phenylalanine metabolism;K10775//phenylalanine ammonia-lyase [EC:4.3.1.24]+ko01100//Metabolic pathways+ko01110//Biosynthesis of secondary metabolites+ko00940//Phenylpropanoid biosynthesis+ko00360//Phenylalanine metabolism;K1077…
CL6544.Contig3_All	41.506	49.866	0.449065	2.47287e-09	5.28793e-10	40.75	40.94	42.83	47.47	53.18	48.95	K10775//phenylalanine ammonia-lyase [EC:4.3.1.24]+ko01100//Metabolic pathways+ko01110//Biosynthesis of secondary metabolites+ko00940//Phenylpropanoid biosynthesis+ko00360//Phenylalanine metabolism;K10775//phenylalanine ammonia-lyase [EC:4.3.1.24]+ko01100//Metabolic pathways+ko01110//Biosynthesis of secondary metabolites+ko00940//Phenylpropanoid biosynthesis+ko00360//Phenylalanine metabolism;K1077…
Unigene10584_All	33.7	11.526	-1.36713	7.17601e-34	5.17881e-35	34.4	35.22	31.48	11.24	12.38	10.96	K01870//isoleucyl-tRNA synthetase [EC:6.1.1.5]+ko00970//Aminoacyl-tRNA biosynthesis;K10775//phenylalanine ammonia-lyase [EC:4.3.1.24]+ko01100//Metabolic pathways+ko01110//Biosynthesis of secondary metabolites+ko00940//Phenylpropanoid biosynthesis+ko00360//Phenylalanine metabolism
Unigene15486_All	9.97	2.42	-1.86035	6.18783e-25	5.9335e-26	11.3	8.09	10.52	2.36	2.66	2.24	K01870//isoleucyl-tRNA synthetase [EC:6.1.1.5]+ko00970//Aminoacyl-tRNA biosynthesis;K10775//phenylalanine ammonia-lyase [EC:4.3.1.24]+ko01100//Metabolic pathways+ko01110//Biosynthesis of secondary metabolites+ko00940//Phenylpropanoid biosynthesis+ko00360//Phenylalanine metabolism
Unigene20020_All	146.176	207.01	0.686341	2.86233e-44	1.59331e-45	144.84	142.95	150.74	210.42	206.12	204.49	K10775//phenylalanine ammonia-lyase [EC:4.3.1.24]+ko01100//Metabolic pathways+ko01110//Biosynthesis of secondary metabolites+ko00940//Phenylpropanoid biosynthesis+ko00360//Phenylalanine metabolism;K10775//phenylalanine ammonia-lyase [EC:4.3.1.24]+ko01100//Metabolic pathways+ko01110//Biosynthesis of secondary metabolites+ko00940//Phenylpropanoid biosynthesis+ko00360//Phenylalanine metabolism;K1077…
Unigene38261_All	1.636	4.186	1.52556	9.64133e-05	3.51139e-05	1.83	1.6	1.48	4.23	3.22	5.11	K01870//isoleucyl-tRNA synthetase [EC:6.1.1.5]+ko00970//Aminoacyl-tRNA biosynthesis;K10775//phenylalanine ammonia-lyase [EC:4.3.1.24]+ko01100//Metabolic pathways+ko01110//Biosynthesis of secondary metabolites+ko00940//Phenylpropanoid biosynthesis+ko00360//Phenylalanine metabolism;K04733//interleukin-1 receptor-associated kinase 4 [EC:2.7.11.1]
CL797.Contig1_All	133.446	31.983	-1.86572	9.9621e-05	3.63545e-05	137.91	125.48	136.95	48.37	32.27	15.31	K00487//trans-cinnamate 4-monooxygenase [EC:1.14.14.91]+ko00130//Ubiquinone and other terpenoid-quinone biosynthesis+ko01100//Metabolic pathways+ko01110//Biosynthesis of secondary metabolites+ko00940//Phenylpropanoid biosynthesis+ko00941//Flavonoid biosynthesis+ko00945//Stilbenoid, diarylheptanoid and gingerol biosynthesis+ko00360//Phenylalanine metabolism;K00487//trans-cinnamate 4-monooxygenase …
CL797.Contig5_All	24.383	291.1	3.76199	0	0	23.23	24.6	25.32	301.14	281.03	291.13	K00487//trans-cinnamate 4-monooxygenase [EC:1.14.14.91]+ko00130//Ubiquinone and other terpenoid-quinone biosynthesis+ko01100//Metabolic pathways+ko01110//Biosynthesis of secondary metabolites+ko00940//Phenylpropanoid biosynthesis+ko00941//Flavonoid biosynthesis+ko00945//Stilbenoid, diarylheptanoid and gingerol biosynthesis+ko00360//Phenylalanine metabolism;K00487//trans-cinnamate 4-monooxygenase …
CL3618.Contig10_All	0.773	0.106	-2.73563	0.0024552	0.00112352	1.29	0.43	0.6	0.1	0.18	0.04	K03320//ammonium transporter, Amt family;K07573//exosome complex component CSL4+ko03018//RNA degradation;K03320//ammonium transporter, Amt family;K03320//ammonium transporter, Amt family;K03320//ammonium transporter, Amt family
CL5171.Contig5_All	194.91	19.576	-3.13163	2.5662e-112	4.6879e-114	194.29	200.99	189.45	16.26	19.06	23.41	K21483//salicylate 1-O-methyltransferase [EC:2.1.1.274];K21483//salicylate 1-O-methyltransferase [EC:2.1.1.274];K21483//salicylate 1-O-methyltransferase [EC:2.1.1.274];K21483//salicylate 1-O-methyltransferase [EC:2.1.1.274];K21483//salicylate 1-O-methyltransferase [EC:2.1.1.274]
CL10721.Contig1_All	108.16	7.236	-3.71937	1.7426e-196	1.3166e-198	116.35	109.08	99.05	7.3	6.57	7.84	K01904//4-coumarate--CoA ligase [EC:6.2.1.12]+ko00130//Ubiquinone and other terpenoid-quinone biosynthesis+ko01100//Metabolic pathways+ko01110//Biosynthesis of secondary metabolites+ko00940//Phenylpropanoid biosynthesis+ko00360//Phenylalanine metabolism;K01904//4-coumarate--CoA ligase [EC:6.2.1.12]+ko00130//Ubiquinone and other terpenoid-quinone biosynthesis+ko01100//Metabolic pathways+ko01110//B…
CL10721.Contig2_All	69.776	98.933	0.687147	5.8558e-17	7.76693e-18	72.15	70.63	66.55	102.68	94.22	99.9	K01904//4-coumarate--CoA ligase [EC:6.2.1.12]+ko00130//Ubiquinone and other terpenoid-quinone biosynthesis+ko01100//Metabolic pathways+ko01110//Biosynthesis of secondary metabolites+ko00940//Phenylpropanoid biosynthesis+ko00360//Phenylalanine metabolism;K01904//4-coumarate--CoA ligase [EC:6.2.1.12]+ko00130//Ubiquinone and other terpenoid-quinone biosynthesis+ko01100//Metabolic pathways+ko01110//B…
CL12258.Contig1_All	21.896	214.596	3.47775	0	0	21.49	22.31	21.89	214.28	214.59	214.92	K01904//4-coumarate--CoA ligase [EC:6.2.1.12]+ko00130//Ubiquinone and other terpenoid-quinone biosynthesis+ko01100//Metabolic pathways+ko01110//Biosynthesis of secondary metabolites+ko00940//Phenylpropanoid biosynthesis+ko00360//Phenylalanine metabolism;K01904//4-coumarate--CoA ligase [EC:6.2.1.12]+ko00130//Ubiquinone and other terpenoid-quinone biosynthesis+ko01100//Metabolic pathways+ko01110//B…
CL12258.Contig2_All	134.246	35.123	-1.75027	1.8754e-113	3.3833e-115	133.29	132.92	136.53	32.83	35.44	37.1	K01904//4-coumarate--CoA ligase [EC:6.2.1.12]+ko00130//Ubiquinone and other terpenoid-quinone biosynthesis+ko01100//Metabolic pathways+ko01110//Biosynthesis of secondary metabolites+ko00940//Phenylpropanoid biosynthesis+ko00360//Phenylalanine metabolism;K01904//4-coumarate--CoA ligase [EC:6.2.1.12]+ko00130//Ubiquinone and other terpenoid-quinone biosynthesis+ko01100//Metabolic pathways+ko01110//B…
CL264.Contig3_All	3.466	0.13	-4.47589	8.14203e-21	9.13048e-22	2.84	3.62	3.94	0.08	0.11	0.2	K10526//OPC-8:0 CoA ligase 1 [EC:6.2.1.-]+ko00592//alpha-Linolenic acid metabolism+ko01100//Metabolic pathways+ko01110//Biosynthesis of secondary metabolites;K10526//OPC-8:0 CoA ligase 1 [EC:6.2.1.-]+ko00592//alpha-Linolenic acid metabolism+ko01100//Metabolic pathways+ko01110//Biosynthesis of secondary metabolites;K10526//OPC-8:0 CoA ligase 1 [EC:6.2.1.-]+ko00592//alpha-Linolenic acid metabolism+…
CL264.Contig5_All	2.143	21.5	3.51729	8.0089e-124	1.2785e-125	2.45	1.82	2.16	22	21.8	20.7	K10526//OPC-8:0 CoA ligase 1 [EC:6.2.1.-]+ko00592//alpha-Linolenic acid metabolism+ko01100//Metabolic pathways+ko01110//Biosynthesis of secondary metabolites;K10526//OPC-8:0 CoA ligase 1 [EC:6.2.1.-]+ko00592//alpha-Linolenic acid metabolism+ko01100//Metabolic pathways+ko01110//Biosynthesis of secondary metabolites;K10526//OPC-8:0 CoA ligase 1 [EC:6.2.1.-]+ko00592//alpha-Linolenic acid metabolism+…
CL2713.Contig1_All	10.103	0.063	-7.28912	5.08602e-29	4.25141e-30	11.11	9.76	9.44	0	0	0.19	K10526//OPC-8:0 CoA ligase 1 [EC:6.2.1.-]+ko00592//alpha-Linolenic acid metabolism+ko01100//Metabolic pathways+ko01110//Biosynthesis of secondary metabolites;K10526//OPC-8:0 CoA ligase 1 [EC:6.2.1.-]+ko00592//alpha-Linolenic acid metabolism+ko01100//Metabolic pathways+ko01110//Biosynthesis of secondary metabolites;K10526//OPC-8:0 CoA ligase 1 [EC:6.2.1.-]+ko00592//alpha-Linolenic acid metabolism+…
CL2713.Contig2_All	0.98	10.803	3.65766	2.36537e-49	1.1761e-50	0.67	0.87	1.4	11.15	11.73	9.53	K10526//OPC-8:0 CoA ligase 1 [EC:6.2.1.-]+ko00592//alpha-Linolenic acid metabolism+ko01100//Metabolic pathways+ko01110//Biosynthesis of secondary metabolites;K10526//OPC-8:0 CoA ligase 1 [EC:6.2.1.-]+ko00592//alpha-Linolenic acid metabolism+ko01100//Metabolic pathways+ko01110//Biosynthesis of secondary metabolites;K10526//OPC-8:0 CoA ligase 1 [EC:6.2.1.-]+ko00592//alpha-Linolenic acid metabolism+…
CL2713.Contig4_All	3.91	0.633	-2.47457	1.10003e-07	2.7645e-08	5.24	3.19	3.3	0.77	0.86	0.27	K10526//OPC-8:0 CoA ligase 1 [EC:6.2.1.-]+ko00592//alpha-Linolenic acid metabolism+ko01100//Metabolic pathways+ko01110//Biosynthesis of secondary metabolites;K10526//OPC-8:0 CoA ligase 1 [EC:6.2.1.-]+ko00592//alpha-Linolenic acid metabolism+ko01100//Metabolic pathways+ko01110//Biosynthesis of secondary metabolites;K10526//OPC-8:0 CoA ligase 1 [EC:6.2.1.-]+ko00592//alpha-Linolenic acid metabolism+…
CL2713.Contig5_All	2.873	17.346	2.77887	2.93488e-72	9.53113e-74	3.31	2.78	2.53	18.99	15.67	17.38	K10526//OPC-8:0 CoA ligase 1 [EC:6.2.1.-]+ko00592//alpha-Linolenic acid metabolism+ko01100//Metabolic pathways+ko01110//Biosynthesis of secondary metabolites;K10526//OPC-8:0 CoA ligase 1 [EC:6.2.1.-]+ko00592//alpha-Linolenic acid metabolism+ko01100//Metabolic pathways+ko01110//Biosynthesis of secondary metabolites;K10526//OPC-8:0 CoA ligase 1 [EC:6.2.1.-]+ko00592//alpha-Linolenic acid metabolism+…
CL3791.Contig3_All	2.186	1.046	-0.86985	0.00438215	0.00210468	2	2.32	2.24	1.33	1.02	0.79	K00142//acyl-CoA synthetase [EC:6.2.1.-]
CL3852.Contig3_All	9.793	59.043	2.77524	8.0965e-146	1.017e-147	10.88	9.2	9.3	61.77	56.14	59.22	K01904//4-coumarate--CoA ligase [EC:6.2.1.12]+ko00130//Ubiquinone and other terpenoid-quinone biosynthesis+ko01100//Metabolic pathways+ko01110//Biosynthesis of secondary metabolites+ko00940//Phenylpropanoid biosynthesis+ko00360//Phenylalanine metabolism;K01904//4-coumarate--CoA ligase [EC:6.2.1.12]+ko00130//Ubiquinone and other terpenoid-quinone biosynthesis+ko01100//Metabolic pathways+ko01110//B…
CL3852.Contig4_All	53.183	0.493	-6.61848	2.1342e-187	1.7602e-189	53.14	53.97	52.44	0.4	0.61	0.47	K01904//4-coumarate--CoA ligase [EC:6.2.1.12]+ko00130//Ubiquinone and other terpenoid-quinone biosynthesis+ko01100//Metabolic pathways+ko01110//Biosynthesis of secondary metabolites+ko00940//Phenylpropanoid biosynthesis+ko00360//Phenylalanine metabolism;K01904//4-coumarate--CoA ligase [EC:6.2.1.12]+ko00130//Ubiquinone and other terpenoid-quinone biosynthesis+ko01100//Metabolic pathways+ko01110//B…
Unigene59185_All	13.353	5.26	-1.16354	2.11101e-09	4.48936e-10	12.6	14.06	13.4	4.07	5.87	5.84	K10526//OPC-8:0 CoA ligase 1 [EC:6.2.1.-]+ko00592//alpha-Linolenic acid metabolism+ko01100//Metabolic pathways+ko01110//Biosynthesis of secondary metabolites;K10526//OPC-8:0 CoA ligase 1 [EC:6.2.1.-]+ko00592//alpha-Linolenic acid metabolism+ko01100//Metabolic pathways+ko01110//Biosynthesis of secondary metabolites;K10526//OPC-8:0 CoA ligase 1 [EC:6.2.1.-]+ko00592//alpha-Linolenic acid metabolism+…
CL13813.Contig3_All	1.283	2.553	1.18165	1.88149e-09	3.98411e-10	1.19	1.19	1.47	2.74	2.44	2.48	K00083//cinnamyl-alcohol dehydrogenase [EC:1.1.1.195]+ko01100//Metabolic pathways+ko01110//Biosynthesis of secondary metabolites+ko00940//Phenylpropanoid biosynthesis;K00083//cinnamyl-alcohol dehydrogenase [EC:1.1.1.195]+ko01100//Metabolic pathways+ko01110//Biosynthesis of secondary metabolites+ko00940//Phenylpropanoid biosynthesis;K00083//cinnamyl-alcohol dehydrogenase [EC:1.1.1.195]+ko01100//Me…
CL14872.Contig5_All	18.343	3.03	-2.42167	3.03864e-48	1.54704e-49	18.62	18.78	17.63	2.88	3.52	2.69	K00083//cinnamyl-alcohol dehydrogenase [EC:1.1.1.195]+ko01100//Metabolic pathways+ko01110//Biosynthesis of secondary metabolites+ko00940//Phenylpropanoid biosynthesis;K00083//cinnamyl-alcohol dehydrogenase [EC:1.1.1.195]+ko01100//Metabolic pathways+ko01110//Biosynthesis of secondary metabolites+ko00940//Phenylpropanoid biosynthesis;K00083//cinnamyl-alcohol dehydrogenase [EC:1.1.1.195]+ko01100//Me…
CL3253.Contig3_All	0.643	5.736	3.36266	7.82616e-23	8.09842e-24	0.8	0.44	0.69	6.65	5.1	5.46	K00083//cinnamyl-alcohol dehydrogenase [EC:1.1.1.195]+ko01100//Metabolic pathways+ko01110//Biosynthesis of secondary metabolites+ko00940//Phenylpropanoid biosynthesis;K00083//cinnamyl-alcohol dehydrogenase [EC:1.1.1.195]+ko01100//Metabolic pathways+ko01110//Biosynthesis of secondary metabolites+ko00940//Phenylpropanoid biosynthesis;K00083//cinnamyl-alcohol dehydrogenase [EC:1.1.1.195]+ko01100//Me…
CL3253.Contig5_All	35.83	12.38	-1.35139	6.66591e-35	4.68238e-36	35.32	37.05	35.12	11.79	13.19	12.16	K00083//cinnamyl-alcohol dehydrogenase [EC:1.1.1.195]+ko01100//Metabolic pathways+ko01110//Biosynthesis of secondary metabolites+ko00940//Phenylpropanoid biosynthesis;K00083//cinnamyl-alcohol dehydrogenase [EC:1.1.1.195]+ko01100//Metabolic pathways+ko01110//Biosynthesis of secondary metabolites+ko00940//Phenylpropanoid biosynthesis;K00083//cinnamyl-alcohol dehydrogenase [EC:1.1.1.195]+ko01100//Me…
CL3253.Contig7_All	21.926	10.743	-0.845301	8.04834e-10	1.648e-10	22.62	20.41	22.75	11.92	10.47	9.84	K00083//cinnamyl-alcohol dehydrogenase [EC:1.1.1.195]+ko01100//Metabolic pathways+ko01110//Biosynthesis of secondary metabolites+ko00940//Phenylpropanoid biosynthesis;K00083//cinnamyl-alcohol dehydrogenase [EC:1.1.1.195]+ko01100//Metabolic pathways+ko01110//Biosynthesis of secondary metabolites+ko00940//Phenylpropanoid biosynthesis;K00083//cinnamyl-alcohol dehydrogenase [EC:1.1.1.195]+ko01100//Me…
Unigene5293_All	109.58	1068.95	3.47033	0	0	100.39	112.55	115.8	1052.17	1073.38	1081.3	K00083//cinnamyl-alcohol dehydrogenase [EC:1.1.1.195]+ko01100//Metabolic pathways+ko01110//Biosynthesis of secondary metabolites+ko00940//Phenylpropanoid biosynthesis;K00083//cinnamyl-alcohol dehydrogenase [EC:1.1.1.195]+ko01100//Metabolic pathways+ko01110//Biosynthesis of secondary metabolites+ko00940//Phenylpropanoid biosynthesis;K00083//cinnamyl-alcohol dehydrogenase [EC:1.1.1.195]+ko01100//Me…
CL1103.Contig10_All	0.153	53.05	8.81571	3.17359e-56	1.36766e-57	0.15	0.22	0.09	54.06	62.71	42.38	K23050//phenylcoumaran benzylic ether reductase [EC:1.3.1.-];K23050//phenylcoumaran benzylic ether reductase [EC:1.3.1.-];K23050//phenylcoumaran benzylic ether reductase [EC:1.3.1.-];K23050//phenylcoumaran benzylic ether reductase [EC:1.3.1.-];K23050//phenylcoumaran benzylic ether reductase [EC:1.3.1.-]
CL1103.Contig11_All	0.026	4.84	8.00241	6.57202e-11	1.23747e-11	0	0.08	0	5.01	5.93	3.58	K23050//phenylcoumaran benzylic ether reductase [EC:1.3.1.-];K23050//phenylcoumaran benzylic ether reductase [EC:1.3.1.-];K23050//phenylcoumaran benzylic ether reductase [EC:1.3.1.-];K23050//phenylcoumaran benzylic ether reductase [EC:1.3.1.-];K23050//phenylcoumaran benzylic ether reductase [EC:1.3.1.-]
CL1103.Contig13_All	0	252.533	14.6421	2.00715e-21	2.19948e-22	0	0	0	240.74	251.09	265.77	K23050//phenylcoumaran benzylic ether reductase [EC:1.3.1.-];K23050//phenylcoumaran benzylic ether reductase [EC:1.3.1.-];K23050//phenylcoumaran benzylic ether reductase [EC:1.3.1.-];K23050//phenylcoumaran benzylic ether reductase [EC:1.3.1.-];K23050//phenylcoumaran benzylic ether reductase [EC:1.3.1.-]
CL11196.Contig4_All	2.366	39.41	4.24901	0	0	2.49	2.23	2.38	40.25	39.89	38.09	K13832//3-dehydroquinate dehydratase / shikimate dehydrogenase [EC:4.2.1.10 1.1.1.25]+ko01230//Biosynthesis of amino acids+ko01100//Metabolic pathways+ko01110//Biosynthesis of secondary metabolites+ko00400//Phenylalanine, tyrosine and tryptophan biosynthesis;K13832//3-dehydroquinate dehydratase / shikimate dehydrogenase [EC:4.2.1.10 1.1.1.25]+ko01230//Biosynthesis of amino acids+ko01100//Metaboli…
CL11196.Contig6_All	11.036	2.71	-1.84619	9.94558e-42	5.87118e-43	10.8	11.37	10.94	2.9	2.66	2.57	K13832//3-dehydroquinate dehydratase / shikimate dehydrogenase [EC:4.2.1.10 1.1.1.25]+ko01230//Biosynthesis of amino acids+ko01100//Metabolic pathways+ko01110//Biosynthesis of secondary metabolites+ko00400//Phenylalanine, tyrosine and tryptophan biosynthesis;K13832//3-dehydroquinate dehydratase / shikimate dehydrogenase [EC:4.2.1.10 1.1.1.25]+ko01230//Biosynthesis of amino acids+ko01100//Metaboli…
CL13680.Contig2_All	11.566	12.923	0.344273	0.00397911	0.00189621	11.09	10.73	12.88	12.69	13.41	12.67	K00262//glutamate dehydrogenase (NADP+) [EC:1.4.1.4]+ko00250//Alanine, aspartate and glutamate metabolism+ko00910//Nitrogen metabolism+ko00220//Arginine biosynthesis+ko01100//Metabolic pathways;K00262//glutamate dehydrogenase (NADP+) [EC:1.4.1.4]+ko00250//Alanine, aspartate and glutamate metabolism+ko00910//Nitrogen metabolism+ko00220//Arginine biosynthesis+ko01100//Metabolic pathways;K00262//glu…
CL15477.Contig15_All	3.123	118.98	5.4346	0	0	3.05	3.12	3.2	128.5	127.94	100.5	K13832//3-dehydroquinate dehydratase / shikimate dehydrogenase [EC:4.2.1.10 1.1.1.25]+ko01230//Biosynthesis of amino acids+ko01100//Metabolic pathways+ko01110//Biosynthesis of secondary metabolites+ko00400//Phenylalanine, tyrosine and tryptophan biosynthesis;K13832//3-dehydroquinate dehydratase / shikimate dehydrogenase [EC:4.2.1.10 1.1.1.25]+ko01230//Biosynthesis of amino acids+ko01100//Metaboli…
CL15477.Contig5_All	19.433	92.65	2.43119	1.60089e-31	1.24061e-32	18.22	18.42	21.66	102.4	114.57	60.98	K13832//3-dehydroquinate dehydratase / shikimate dehydrogenase [EC:4.2.1.10 1.1.1.25]+ko01230//Biosynthesis of amino acids+ko01100//Metabolic pathways+ko01110//Biosynthesis of secondary metabolites+ko00400//Phenylalanine, tyrosine and tryptophan biosynthesis;K13832//3-dehydroquinate dehydratase / shikimate dehydrogenase [EC:4.2.1.10 1.1.1.25]+ko01230//Biosynthesis of amino acids+ko01100//Metaboli…
CL1652.Contig2_All	2.636	27.736	3.58751	6.4798e-148	7.9699e-150	2.85	2.66	2.4	27.36	27.64	28.21	K00131//glyceraldehyde-3-phosphate dehydrogenase (NADP+) [EC:1.2.1.9]+ko00010//Glycolysis / Gluconeogenesis+ko00030//Pentose phosphate pathway+ko01100//Metabolic pathways+ko01200//Carbon metabolism;K00131//glyceraldehyde-3-phosphate dehydrogenase (NADP+) [EC:1.2.1.9]+ko00010//Glycolysis / Gluconeogenesis+ko00030//Pentose phosphate pathway+ko01100//Metabolic pathways+ko01200//Carbon metabolism;K00…
CL2899.Contig2_All	9.506	18.83	1.17241	1.7776e-20	2.02312e-21	9.36	9.06	10.1	20.03	18.25	18.21	K15227//arogenate dehydrogenase (NADP+), plant [EC:1.3.1.78]+ko01230//Biosynthesis of amino acids+ko01100//Metabolic pathways+ko01110//Biosynthesis of secondary metabolites+ko00400//Phenylalanine, tyrosine and tryptophan biosynthesis;K15227//arogenate dehydrogenase (NADP+), plant [EC:1.3.1.78]+ko01230//Biosynthesis of amino acids+ko01100//Metabolic pathways+ko01110//Biosynthesis of secondary meta…
CL3893.Contig3_All	16.326	5.476	-1.39556	2.06467e-20	2.35645e-21	16.08	15.65	17.25	5.32	5.1	6.01	K02641//ferredoxin--NADP+ reductase [EC:1.18.1.2]+ko01100//Metabolic pathways+ko00195//Photosynthesis;K02641//ferredoxin--NADP+ reductase [EC:1.18.1.2]+ko01100//Metabolic pathways+ko00195//Photosynthesis;K02641//ferredoxin--NADP+ reductase [EC:1.18.1.2]+ko01100//Metabolic pathways+ko00195//Photosynthesis;K02641//ferredoxin--NADP+ reductase [EC:1.18.1.2]+ko01100//Metabolic pathways+ko00195//Photos…
CL463.Contig10_All	27.653	48.433	0.992448	6.84003e-42	4.02171e-43	26.5	28.57	27.89	49.21	49.67	46.42	K00029//malate dehydrogenase (oxaloacetate-decarboxylating)(NADP+) [EC:1.1.1.40]+ko01100//Metabolic pathways+ko00710//Carbon fixation in photosynthetic organisms+ko00620//Pyruvate metabolism+ko01200//Carbon metabolism;K00029//malate dehydrogenase (oxaloacetate-decarboxylating)(NADP+) [EC:1.1.1.40]+ko01100//Metabolic pathways+ko00710//Carbon fixation in photosynthetic organisms+ko00620//Pyruvate m…
CL463.Contig12_All	45.96	21.976	-0.881184	2.93108e-18	3.6702e-19	43.98	48.78	45.12	20.58	23.8	21.55	K00029//malate dehydrogenase (oxaloacetate-decarboxylating)(NADP+) [EC:1.1.1.40]+ko01100//Metabolic pathways+ko00710//Carbon fixation in photosynthetic organisms+ko00620//Pyruvate metabolism+ko01200//Carbon metabolism;K00029//malate dehydrogenase (oxaloacetate-decarboxylating)(NADP+) [EC:1.1.1.40]+ko01100//Metabolic pathways+ko00710//Carbon fixation in photosynthetic organisms+ko00620//Pyruvate m…
CL6044.Contig1_All	32.456	0.77	-5.26676	3.2264e-110	6.0247e-112	33.14	33.58	30.65	0.71	0.47	1.13	K05298//glyceraldehyde-3-phosphate dehydrogenase (NADP+) (phosphorylating) [EC:1.2.1.13]+ko01100//Metabolic pathways+ko00710//Carbon fixation in photosynthetic organisms+ko01200//Carbon metabolism;K05298//glyceraldehyde-3-phosphate dehydrogenase (NADP+) (phosphorylating) [EC:1.2.1.13]+ko01100//Metabolic pathways+ko00710//Carbon fixation in photosynthetic organisms+ko01200//Carbon metabolism;K0529…
CL6044.Contig2_All	57.936	3.44	-3.88758	1.6181e-141	2.1131e-143	56.64	60.88	56.29	2.67	4.18	3.47	K05298//glyceraldehyde-3-phosphate dehydrogenase (NADP+) (phosphorylating) [EC:1.2.1.13]+ko01100//Metabolic pathways+ko00710//Carbon fixation in photosynthetic organisms+ko01200//Carbon metabolism;K05298//glyceraldehyde-3-phosphate dehydrogenase (NADP+) (phosphorylating) [EC:1.2.1.13]+ko01100//Metabolic pathways+ko00710//Carbon fixation in photosynthetic organisms+ko01200//Carbon metabolism;K0529…
CL6303.Contig2_All	31.756	37.116	0.408982	1.47353e-07	3.75552e-08	31.88	31.74	31.65	38.04	36.78	36.53	K00031//isocitrate dehydrogenase [EC:1.1.1.42]+ko04146//Peroxisome+ko00020//Citrate cycle (TCA cycle)+ko01230//Biosynthesis of amino acids+ko01100//Metabolic pathways+ko01110//Biosynthesis of secondary metabolites+ko01210//2-Oxocarboxylic acid metabolism+ko01200//Carbon metabolism+ko00480//Glutathione metabolism;K00031//isocitrate dehydrogenase [EC:1.1.1.42]+ko04146//Peroxisome+ko00020//Citrate c…
CL6303.Contig3_All	32.263	100.916	1.82853	2.02024e-91	4.90483e-93	34.14	29.66	32.99	95.71	104.21	102.83	K00031//isocitrate dehydrogenase [EC:1.1.1.42]+ko04146//Peroxisome+ko00020//Citrate cycle (TCA cycle)+ko01230//Biosynthesis of amino acids+ko01100//Metabolic pathways+ko01110//Biosynthesis of secondary metabolites+ko01210//2-Oxocarboxylic acid metabolism+ko01200//Carbon metabolism+ko00480//Glutathione metabolism;K00031//isocitrate dehydrogenase [EC:1.1.1.42]+ko04146//Peroxisome+ko00020//Citrate c…
CL6303.Contig6_All	97.663	108.616	0.338028	1.06205e-05	3.38883e-06	97.93	92.93	102.13	105.24	107.23	113.38	K00031//isocitrate dehydrogenase [EC:1.1.1.42]+ko04146//Peroxisome+ko00020//Citrate cycle (TCA cycle)+ko01230//Biosynthesis of amino acids+ko01100//Metabolic pathways+ko01110//Biosynthesis of secondary metabolites+ko01210//2-Oxocarboxylic acid metabolism+ko01200//Carbon metabolism+ko00480//Glutathione metabolism;K00031//isocitrate dehydrogenase [EC:1.1.1.42]+ko04146//Peroxisome+ko00020//Citrate c…
CL6848.Contig4_All	1.253	38.086	5.05794	4.03333e-16	5.58393e-17	0.36	1.64	1.76	40.14	38	36.12	K00029//malate dehydrogenase (oxaloacetate-decarboxylating)(NADP+) [EC:1.1.1.40]+ko01100//Metabolic pathways+ko00710//Carbon fixation in photosynthetic organisms+ko00620//Pyruvate metabolism+ko01200//Carbon metabolism;K00029//malate dehydrogenase (oxaloacetate-decarboxylating)(NADP+) [EC:1.1.1.40]+ko01100//Metabolic pathways+ko00710//Carbon fixation in photosynthetic organisms+ko00620//Pyruvate m…
CL6848.Contig6_All	20.336	2.016	-3.13992	1.05301e-24	1.01959e-25	19.03	20.39	21.59	1.39	1.44	3.22	K00029//malate dehydrogenase (oxaloacetate-decarboxylating)(NADP+) [EC:1.1.1.40]+ko01100//Metabolic pathways+ko00710//Carbon fixation in photosynthetic organisms+ko00620//Pyruvate metabolism+ko01200//Carbon metabolism;K00029//malate dehydrogenase (oxaloacetate-decarboxylating)(NADP+) [EC:1.1.1.40]+ko01100//Metabolic pathways+ko00710//Carbon fixation in photosynthetic organisms+ko00620//Pyruvate m…
CL8166.Contig3_All	5.68	15.843	1.6663	5.60057e-28	4.83518e-29	5.54	5.56	5.94	16.21	15.5	15.82	K00288//methylenetetrahydrofolate dehydrogenase (NADP+) / methenyltetrahydrofolate cyclohydrolase / formyltetrahydrofolate synthetase [EC:1.5.1.5 3.5.4.9 6.3.4.3]+ko00670//One carbon pool by folate+ko01100//Metabolic pathways;K00288//methylenetetrahydrofolate dehydrogenase (NADP+) / methenyltetrahydrofolate cyclohydrolase / formyltetrahydrofolate synthetase [EC:1.5.1.5 3.5.4.9 6.3.4.3]+ko00670//O…
CL8656.Contig2_All	45.04	58.353	0.557531	2.64288e-10	5.20639e-11	44.39	42.79	47.94	57.15	62.97	54.94	K00207//dihydropyrimidine dehydrogenase (NADP+) [EC:1.3.1.2]+ko00410//beta-Alanine metabolism+ko00770//Pantothenate and CoA biosynthesis+ko01100//Metabolic pathways+ko00240//Pyrimidine metabolism;K00207//dihydropyrimidine dehydrogenase (NADP+) [EC:1.3.1.2]+ko00410//beta-Alanine metabolism+ko00770//Pantothenate and CoA biosynthesis+ko01100//Metabolic pathways+ko00240//Pyrimidine metabolism;K00207/…
Unigene13987_All	22.446	5.21	-1.92313	5.16602e-71	1.71824e-72	21.31	22.89	23.14	5.53	5.08	5.02	K00051//malate dehydrogenase (NADP+) [EC:1.1.1.82]+ko01100//Metabolic pathways+ko00710//Carbon fixation in photosynthetic organisms+ko00620//Pyruvate metabolism+ko01200//Carbon metabolism;K00051//malate dehydrogenase (NADP+) [EC:1.1.1.82]+ko01100//Metabolic pathways+ko00710//Carbon fixation in photosynthetic organisms+ko00620//Pyruvate metabolism+ko01200//Carbon metabolism;K00051//malate dehydrog…
Unigene41563_All	9.923	22.893	1.38831	8.90722e-26	8.2832e-27	9.72	9.87	10.18	22.27	21.9	24.51	K00011//aldehyde reductase [EC:1.1.1.21]+ko00040//Pentose and glucuronate interconversions+ko01100//Metabolic pathways+ko00052//Galactose metabolism+ko00051//Fructose and mannose metabolism+ko00790//Folate biosynthesis+ko00561//Glycerolipid metabolism;K00011//aldehyde reductase [EC:1.1.1.21]+ko00040//Pentose and glucuronate interconversions+ko01100//Metabolic pathways+ko00052//Galactose metabolis…
Unigene45013_All	57.476	7.056	-2.83889	1.8337e-103	3.7523e-105	56.58	55.43	60.42	8.23	5.89	7.05	K05298//glyceraldehyde-3-phosphate dehydrogenase (NADP+) (phosphorylating) [EC:1.2.1.13]+ko01100//Metabolic pathways+ko00710//Carbon fixation in photosynthetic organisms+ko01200//Carbon metabolism;K05298//glyceraldehyde-3-phosphate dehydrogenase (NADP+) (phosphorylating) [EC:1.2.1.13]+ko01100//Metabolic pathways+ko00710//Carbon fixation in photosynthetic organisms+ko01200//Carbon metabolism;K0529…
Unigene67832_All	6.51	21.063	1.88043	1.83325e-32	1.38215e-33	5.13	7.06	7.34	21.85	19.58	21.76	K00028//malate dehydrogenase (decarboxylating) [EC:1.1.1.39]+ko01100//Metabolic pathways+ko00710//Carbon fixation in photosynthetic organisms+ko00620//Pyruvate metabolism+ko01200//Carbon metabolism;K00028//malate dehydrogenase (decarboxylating) [EC:1.1.1.39]+ko01100//Metabolic pathways+ko00710//Carbon fixation in photosynthetic organisms+ko00620//Pyruvate metabolism+ko01200//Carbon metabolism;K00…
CL10411.Contig2_All	58.976	17.396	-1.57731	1.53557e-92	3.662e-94	58.8	57.8	60.33	17.25	16.85	18.09	K04733//interleukin-1 receptor-associated kinase 4 [EC:2.7.11.1];K04733//interleukin-1 receptor-associated kinase 4 [EC:2.7.11.1];K04733//interleukin-1 receptor-associated kinase 4 [EC:2.7.11.1];K04733//interleukin-1 receptor-associated kinase 4 [EC:2.7.11.1];K04733//interleukin-1 receptor-associated kinase 4 [EC:2.7.11.1]
CL10411.Contig3_All	0.476	43.05	6.70204	2.4965e-197	1.8757e-199	0.4	0.42	0.61	42.19	40.4	46.56	K04733//interleukin-1 receptor-associated kinase 4 [EC:2.7.11.1];K04733//interleukin-1 receptor-associated kinase 4 [EC:2.7.11.1];K04733//interleukin-1 receptor-associated kinase 4 [EC:2.7.11.1];K04733//interleukin-1 receptor-associated kinase 4 [EC:2.7.11.1];K04733//interleukin-1 receptor-associated kinase 4 [EC:2.7.11.1]
CL1067.Contig2_All	3.416	0.426	-2.83261	3.16253e-20	3.6359e-21	3.26	3.49	3.5	0.29	0.36	0.63	K18729//protein angel;K21777//G2/mitotic-specific cyclin-B, other;K18729//protein angel;K18729//protein angel;K18729//protein angel
CL1067.Contig7_All	2.58	10.503	2.21209	1.53756e-36	1.03409e-37	2.96	2.36	2.42	11.29	10.78	9.44	K18729//protein angel;K21777//G2/mitotic-specific cyclin-B, other
CL11248.Contig2_All	6.07	3.776	-0.49895	0.00128355	0.000558371	5.98	6.2	6.03	3.77	3.44	4.12	K12607//CCR4-NOT transcription complex subunit 10+ko03018//RNA degradation;K12607//CCR4-NOT transcription complex subunit 10+ko03018//RNA degradation;K12607//CCR4-NOT transcription complex subunit 10+ko03018//RNA degradation;K12607//CCR4-NOT transcription complex subunit 10+ko03018//RNA degradation
CL12357.Contig2_All	11.25	25.31	1.35486	3.73025e-24	3.68242e-25	10.71	11.04	12	24.54	23.63	27.76	K12608//CCR4-NOT complex subunit CAF16+ko03018//RNA degradation;K12608//CCR4-NOT complex subunit CAF16+ko03018//RNA degradation;K12608//CCR4-NOT complex subunit CAF16+ko03018//RNA degradation;K12608//CCR4-NOT complex subunit CAF16+ko03018//RNA degradation;K12608//CCR4-NOT complex subunit CAF16+ko03018//RNA degradation
CL12357.Contig3_All	24.606	6.686	-1.69643	1.41787e-26	1.28215e-27	26.87	21.81	25.14	6.01	6.49	7.56	K12608//CCR4-NOT complex subunit CAF16+ko03018//RNA degradation;K12608//CCR4-NOT complex subunit CAF16+ko03018//RNA degradation;K12608//CCR4-NOT complex subunit CAF16+ko03018//RNA degradation;K12608//CCR4-NOT complex subunit CAF16+ko03018//RNA degradation;K12608//CCR4-NOT complex subunit CAF16+ko03018//RNA degradation
CL12782.Contig1_All	4.123	25.046	2.78982	4.31431e-54	1.9463e-55	3.96	4.5	3.91	27.94	26.05	21.15	K12581//CCR4-NOT transcription complex subunit 7/8+ko03018//RNA degradation;K12581//CCR4-NOT transcription complex subunit 7/8+ko03018//RNA degradation;K12581//CCR4-NOT transcription complex subunit 7/8+ko03018//RNA degradation;K12581//CCR4-NOT transcription complex subunit 7/8+ko03018//RNA degradation;K12581//CCR4-NOT transcription complex subunit 7/8+ko03018//RNA degradation
CL12782.Contig2_All	35.923	17.13	-0.887621	1.01938e-09	2.10556e-10	37.99	37.01	32.77	17.96	14.98	18.45	K12581//CCR4-NOT transcription complex subunit 7/8+ko03018//RNA degradation;K12581//CCR4-NOT transcription complex subunit 7/8+ko03018//RNA degradation;K12581//CCR4-NOT transcription complex subunit 7/8+ko03018//RNA degradation;K12581//CCR4-NOT transcription complex subunit 7/8+ko03018//RNA degradation;K12581//CCR4-NOT transcription complex subunit 7/8+ko03018//RNA degradation
CL14042.Contig2_All	2.103	8.156	2.15418	4.10027e-20	4.73511e-21	1.55	2.4	2.36	7.49	8.55	8.43	0
CL14085.Contig1_All	3.376	23.006	2.95451	1.32947e-91	3.21765e-93	3.34	2.7	4.09	22.68	22.73	23.61	K12603//CCR4-NOT transcription complex subunit 6 [EC:3.1.13.4]+ko03018//RNA degradation;K12603//CCR4-NOT transcription complex subunit 6 [EC:3.1.13.4]+ko03018//RNA degradation;K12603//CCR4-NOT transcription complex subunit 6 [EC:3.1.13.4]+ko03018//RNA degradation;K12603//CCR4-NOT transcription complex subunit 6 [EC:3.1.13.4]+ko03018//RNA degradation;K12603//CCR4-NOT transcription complex subunit …
CL14085.Contig2_All	19.683	1.143	-3.93661	3.3978e-146	4.2509e-148	19.12	19.94	19.99	0.97	1.21	1.25	K12603//CCR4-NOT transcription complex subunit 6 [EC:3.1.13.4]+ko03018//RNA degradation;K12603//CCR4-NOT transcription complex subunit 6 [EC:3.1.13.4]+ko03018//RNA degradation;K12603//CCR4-NOT transcription complex subunit 6 [EC:3.1.13.4]+ko03018//RNA degradation;K12603//CCR4-NOT transcription complex subunit 6 [EC:3.1.13.4]+ko03018//RNA degradation;K12603//CCR4-NOT transcription complex subunit …
CL2604.Contig1_All	4.016	19.776	2.48743	1.19162e-94	2.7613e-96	3.56	4.05	4.44	18.87	20.69	19.77	K04733//interleukin-1 receptor-associated kinase 4 [EC:2.7.11.1];K04733//interleukin-1 receptor-associated kinase 4 [EC:2.7.11.1];K04733//interleukin-1 receptor-associated kinase 4 [EC:2.7.11.1];K04733//interleukin-1 receptor-associated kinase 4 [EC:2.7.11.1]
CL2604.Contig2_All	15.27	1.55	-3.12419	1.01772e-79	2.93566e-81	15.13	14.15	16.53	1.51	1.86	1.28	K04733//interleukin-1 receptor-associated kinase 4 [EC:2.7.11.1];K04733//interleukin-1 receptor-associated kinase 4 [EC:2.7.11.1];K04733//interleukin-1 receptor-associated kinase 4 [EC:2.7.11.1];K04733//interleukin-1 receptor-associated kinase 4 [EC:2.7.11.1]
CL2604.Contig3_All	3.25	19.966	2.80463	3.5446e-80	1.01497e-81	3.33	3.48	2.94	17.88	20.18	21.84	K04733//interleukin-1 receptor-associated kinase 4 [EC:2.7.11.1];K04733//interleukin-1 receptor-associated kinase 4 [EC:2.7.11.1];K04733//interleukin-1 receptor-associated kinase 4 [EC:2.7.11.1];K04733//interleukin-1 receptor-associated kinase 4 [EC:2.7.11.1]
CL2604.Contig4_All	16.14	0.98	-3.85992	1.98068e-98	4.3289e-100	15.3	17.01	16.11	0.72	1.08	1.14	K04733//interleukin-1 receptor-associated kinase 4 [EC:2.7.11.1];K04733//interleukin-1 receptor-associated kinase 4 [EC:2.7.11.1];K04733//interleukin-1 receptor-associated kinase 4 [EC:2.7.11.1];K04733//interleukin-1 receptor-associated kinase 4 [EC:2.7.11.1]
CL3294.Contig2_All	0.87	2.606	1.76654	5.64936e-11	1.05815e-11	1.02	0.59	1	2.35	2.74	2.73	K18729//protein angel;K18729//protein angel;K18729//protein angel;K18729//protein angel;K18729//protein angel
CL5583.Contig2_All	3.843	2.136	-0.66846	0.0199343	0.0109606	4.02	3.88	3.63	1.82	2.28	2.31	K09753//cinnamoyl-CoA reductase [EC:1.2.1.44]+ko01100//Metabolic pathways+ko01110//Biosynthesis of secondary metabolites+ko00940//Phenylpropanoid biosynthesis;K09753//cinnamoyl-CoA reductase [EC:1.2.1.44]+ko01100//Metabolic pathways+ko01110//Biosynthesis of secondary metabolites+ko00940//Phenylpropanoid biosynthesis;K09753//cinnamoyl-CoA reductase [EC:1.2.1.44]+ko01100//Metabolic pathways+ko01110…
CL6123.Contig2_All	2.346	13.883	2.75038	2.80975e-53	1.28961e-54	2.34	2.1	2.6	12.66	14.86	14.13	K09753//cinnamoyl-CoA reductase [EC:1.2.1.44]+ko01100//Metabolic pathways+ko01110//Biosynthesis of secondary metabolites+ko00940//Phenylpropanoid biosynthesis;K09753//cinnamoyl-CoA reductase [EC:1.2.1.44]+ko01100//Metabolic pathways+ko01110//Biosynthesis of secondary metabolites+ko00940//Phenylpropanoid biosynthesis;K09753//cinnamoyl-CoA reductase [EC:1.2.1.44]+ko01100//Metabolic pathways+ko01110…
Unigene11736_All	4.41	19.16	2.31139	8.69664e-51	4.20153e-52	4.29	4.19	4.75	18.24	19.19	20.05	K12606//CCR4-NOT transcription complex subunit 9+ko03018//RNA degradation;K12606//CCR4-NOT transcription complex subunit 9+ko03018//RNA degradation;K12606//CCR4-NOT transcription complex subunit 9+ko03018//RNA degradation;K12606//CCR4-NOT transcription complex subunit 9+ko03018//RNA degradation;K12606//CCR4-NOT transcription complex subunit 9+ko03018//RNA degradation
Unigene18288_All	2.196	0.383	-2.3408	5.35514e-06	1.6462e-06	1.85	2.26	2.48	0.39	0.2	0.56	K09753//cinnamoyl-CoA reductase [EC:1.2.1.44]+ko01100//Metabolic pathways+ko01110//Biosynthesis of secondary metabolites+ko00940//Phenylpropanoid biosynthesis;K09753//cinnamoyl-CoA reductase [EC:1.2.1.44]+ko01100//Metabolic pathways+ko01110//Biosynthesis of secondary metabolites+ko00940//Phenylpropanoid biosynthesis;K09753//cinnamoyl-CoA reductase [EC:1.2.1.44]+ko01100//Metabolic pathways+ko01110…
Unigene18330_All	0.746	2.833	2.13185	3.03494e-07	8.00529e-08	0.69	0.62	0.93	3.06	3.45	1.99	K09753//cinnamoyl-CoA reductase [EC:1.2.1.44]+ko01100//Metabolic pathways+ko01110//Biosynthesis of secondary metabolites+ko00940//Phenylpropanoid biosynthesis;K09753//cinnamoyl-CoA reductase [EC:1.2.1.44]+ko01100//Metabolic pathways+ko01110//Biosynthesis of secondary metabolites+ko00940//Phenylpropanoid biosynthesis;K09753//cinnamoyl-CoA reductase [EC:1.2.1.44]+ko01100//Metabolic pathways+ko01110…
Unigene18466_All	1.953	0.906	-0.933232	0.0166207	0.00898626	1.95	2.12	1.79	1.05	0.95	0.72	K09753//cinnamoyl-CoA reductase [EC:1.2.1.44]+ko01100//Metabolic pathways+ko01110//Biosynthesis of secondary metabolites+ko00940//Phenylpropanoid biosynthesis;K09753//cinnamoyl-CoA reductase [EC:1.2.1.44]+ko01100//Metabolic pathways+ko01110//Biosynthesis of secondary metabolites+ko00940//Phenylpropanoid biosynthesis;K09753//cinnamoyl-CoA reductase [EC:1.2.1.44]+ko01100//Metabolic pathways+ko01110…
Unigene19694_All	3.78	2.013	-0.720177	0.000203512	7.77961e-05	3.54	3.83	3.97	1.81	1.94	2.29	K10643//CCR4-NOT transcription complex subunit 4 [EC:2.3.2.27]+ko03018//RNA degradation;K10643//CCR4-NOT transcription complex subunit 4 [EC:2.3.2.27]+ko03018//RNA degradation;K10643//CCR4-NOT transcription complex subunit 4 [EC:2.3.2.27]+ko03018//RNA degradation;K10643//CCR4-NOT transcription complex subunit 4 [EC:2.3.2.27]+ko03018//RNA degradation;K10643//CCR4-NOT transcription complex subunit …
Unigene27361_All	47.476	34.893	-0.260675	0.0181205	0.00987227	44.38	49.83	48.22	32.6	34.46	37.62	K12581//CCR4-NOT transcription complex subunit 7/8+ko03018//RNA degradation;K12581//CCR4-NOT transcription complex subunit 7/8+ko03018//RNA degradation;K12581//CCR4-NOT transcription complex subunit 7/8+ko03018//RNA degradation;K12581//CCR4-NOT transcription complex subunit 7/8+ko03018//RNA degradation;K12581//CCR4-NOT transcription complex subunit 7/8+ko03018//RNA degradation
Unigene45032_All	21.206	22.676	0.280056	0.0206399	0.0113823	20.39	20.83	22.4	21.51	22.37	24.15	K12581//CCR4-NOT transcription complex subunit 7/8+ko03018//RNA degradation;K12581//CCR4-NOT transcription complex subunit 7/8+ko03018//RNA degradation;K12581//CCR4-NOT transcription complex subunit 7/8+ko03018//RNA degradation;K12581//CCR4-NOT transcription complex subunit 7/8+ko03018//RNA degradation;K12581//CCR4-NOT transcription complex subunit 7/8+ko03018//RNA degradation
Unigene6737_All	3.423	18.763	2.65164	2.78783e-59	1.13411e-60	2.96	3.85	3.46	18.16	18.96	19.17	K09753//cinnamoyl-CoA reductase [EC:1.2.1.44]+ko01100//Metabolic pathways+ko01110//Biosynthesis of secondary metabolites+ko00940//Phenylpropanoid biosynthesis;K09753//cinnamoyl-CoA reductase [EC:1.2.1.44]+ko01100//Metabolic pathways+ko01110//Biosynthesis of secondary metabolites+ko00940//Phenylpropanoid biosynthesis;K09753//cinnamoyl-CoA reductase [EC:1.2.1.44]+ko01100//Metabolic pathways+ko01110…
Unigene9339_All	1.693	0.4	-1.92606	4.74409e-06	1.44787e-06	1.78	1.32	1.98	0.36	0.5	0.34	K09753//cinnamoyl-CoA reductase [EC:1.2.1.44]+ko01100//Metabolic pathways+ko01110//Biosynthesis of secondary metabolites+ko00940//Phenylpropanoid biosynthesis;K09753//cinnamoyl-CoA reductase [EC:1.2.1.44]+ko01100//Metabolic pathways+ko01110//Biosynthesis of secondary metabolites+ko00940//Phenylpropanoid biosynthesis;K09753//cinnamoyl-CoA reductase [EC:1.2.1.44]+ko01100//Metabolic pathways+ko01110…
Unigene9485_All	1.686	0.71	-1.04852	0.0200784	0.0110485	1.81	1.63	1.62	0.89	0.81	0.43	K09753//cinnamoyl-CoA reductase [EC:1.2.1.44]+ko01100//Metabolic pathways+ko01110//Biosynthesis of secondary metabolites+ko00940//Phenylpropanoid biosynthesis;K09753//cinnamoyl-CoA reductase [EC:1.2.1.44]+ko01100//Metabolic pathways+ko01110//Biosynthesis of secondary metabolites+ko00940//Phenylpropanoid biosynthesis;K09753//cinnamoyl-CoA reductase [EC:1.2.1.44]+ko01100//Metabolic pathways+ko01110…
CL2479.Contig4_All	36.24	1.406	-4.5071	3.3311e-179	2.9892e-181	35.29	35.92	37.51	1.41	1.53	1.28	K00588//caffeoyl-CoA O-methyltransferase [EC:2.1.1.104]+ko01100//Metabolic pathways+ko01110//Biosynthesis of secondary metabolites+ko00940//Phenylpropanoid biosynthesis+ko00941//Flavonoid biosynthesis+ko00945//Stilbenoid, diarylheptanoid and gingerol biosynthesis+ko00360//Phenylalanine metabolism;K00588//caffeoyl-CoA O-methyltransferase [EC:2.1.1.104]+ko01100//Metabolic pathways+ko01110//Biosynth…
CL2479.Contig6_All	390.043	654.576	0.929821	5.70029e-62	2.2145e-63	398.41	373.17	398.55	649.85	655.18	658.7	K00588//caffeoyl-CoA O-methyltransferase [EC:2.1.1.104]+ko01100//Metabolic pathways+ko01110//Biosynthesis of secondary metabolites+ko00940//Phenylpropanoid biosynthesis+ko00941//Flavonoid biosynthesis+ko00945//Stilbenoid, diarylheptanoid and gingerol biosynthesis+ko00360//Phenylalanine metabolism;K00588//caffeoyl-CoA O-methyltransferase [EC:2.1.1.104]+ko01100//Metabolic pathways+ko01110//Biosynth…

## Sheet: YJAvsYJB
Gene ID	YJA FPKM	YJB FPKM	log2(YJB/YJA)	Qvalue(YJA-vs-YJB)	Pvalue(YJA-vs-YJB)	YJA1 FPKM	YJA2 FPKM	YJA3 FPKM	YJB1 FPKM	YJB2 FPKM	YJB3 FPKM	Kegg Orthology
Unigene10584_All	39.04	2.68	-3.16941	0.00746431	0.00161601	59.38	30.45	27.29	6.05	1.71	0.28	K01870//isoleucyl-tRNA synthetase [EC:6.1.1.5]+ko00970//Aminoacyl-tRNA biosynthesis;K10775//phenylalanine ammonia-lyase [EC:4.3.1.24]+ko01100//Metabolic pathways+ko01110//Biosynthesis of secondary metabolites+ko00940//Phenylpropanoid biosynthesis+ko00360//Phenylalanine metabolism
Unigene38261_All	38.913	1.62	-4.0347	1.08722e-08	4.99717e-10	36.42	42.51	37.81	2.94	0.92	1	K01870//isoleucyl-tRNA synthetase [EC:6.1.1.5]+ko00970//Aminoacyl-tRNA biosynthesis;K10775//phenylalanine ammonia-lyase [EC:4.3.1.24]+ko01100//Metabolic pathways+ko01110//Biosynthesis of secondary metabolites+ko00940//Phenylpropanoid biosynthesis+ko00360//Phenylalanine metabolism;K04733//interleukin-1 receptor-associated kinase 4 [EC:2.7.11.1]
CL5171.Contig5_All	0.473	3.05	3.0152	6.55626e-06	5.57557e-07	0.46	0.44	0.52	4.4	2.21	2.54	K21483//salicylate 1-O-methyltransferase [EC:2.1.1.274];K21483//salicylate 1-O-methyltransferase [EC:2.1.1.274];K21483//salicylate 1-O-methyltransferase [EC:2.1.1.274];K21483//salicylate 1-O-methyltransferase [EC:2.1.1.274];K21483//salicylate 1-O-methyltransferase [EC:2.1.1.274]
CL264.Contig3_All	0.183	1.71	3.38663	0.000324658	4.39147e-05	0.12	0.17	0.26	0.33	2.64	2.16	K10526//OPC-8:0 CoA ligase 1 [EC:6.2.1.-]+ko00592//alpha-Linolenic acid metabolism+ko01100//Metabolic pathways+ko01110//Biosynthesis of secondary metabolites;K10526//OPC-8:0 CoA ligase 1 [EC:6.2.1.-]+ko00592//alpha-Linolenic acid metabolism+ko01100//Metabolic pathways+ko01110//Biosynthesis of secondary metabolites;K10526//OPC-8:0 CoA ligase 1 [EC:6.2.1.-]+ko00592//alpha-Linolenic acid metabolism+…
CL264.Contig5_All	0.763	27.436	5.45619	6.63781e-23	4.40399e-25	0.9	0.7	0.69	38.12	21.8	22.39	K10526//OPC-8:0 CoA ligase 1 [EC:6.2.1.-]+ko00592//alpha-Linolenic acid metabolism+ko01100//Metabolic pathways+ko01110//Biosynthesis of secondary metabolites;K10526//OPC-8:0 CoA ligase 1 [EC:6.2.1.-]+ko00592//alpha-Linolenic acid metabolism+ko01100//Metabolic pathways+ko01110//Biosynthesis of secondary metabolites;K10526//OPC-8:0 CoA ligase 1 [EC:6.2.1.-]+ko00592//alpha-Linolenic acid metabolism+…
CL2713.Contig4_All	0.496	9.143	4.3114	1.48378e-06	1.08243e-07	0.24	0.67	0.58	1.52	12.22	13.69	K10526//OPC-8:0 CoA ligase 1 [EC:6.2.1.-]+ko00592//alpha-Linolenic acid metabolism+ko01100//Metabolic pathways+ko01110//Biosynthesis of secondary metabolites;K10526//OPC-8:0 CoA ligase 1 [EC:6.2.1.-]+ko00592//alpha-Linolenic acid metabolism+ko01100//Metabolic pathways+ko01110//Biosynthesis of secondary metabolites;K10526//OPC-8:0 CoA ligase 1 [EC:6.2.1.-]+ko00592//alpha-Linolenic acid metabolism+…
CL2713.Contig5_All	194.003	31.433	-2.32436	1.40759e-10	4.60223e-12	223.51	190.79	167.71	22.33	36.09	35.88	K10526//OPC-8:0 CoA ligase 1 [EC:6.2.1.-]+ko00592//alpha-Linolenic acid metabolism+ko01100//Metabolic pathways+ko01110//Biosynthesis of secondary metabolites;K10526//OPC-8:0 CoA ligase 1 [EC:6.2.1.-]+ko00592//alpha-Linolenic acid metabolism+ko01100//Metabolic pathways+ko01110//Biosynthesis of secondary metabolites;K10526//OPC-8:0 CoA ligase 1 [EC:6.2.1.-]+ko00592//alpha-Linolenic acid metabolism+…
CL3852.Contig3_All	16.736	124.396	3.22392	2.57676e-27	1.08126e-29	14.78	16.94	18.49	130.57	121.29	121.33	K01904//4-coumarate--CoA ligase [EC:6.2.1.12]+ko00130//Ubiquinone and other terpenoid-quinone biosynthesis+ko01100//Metabolic pathways+ko01110//Biosynthesis of secondary metabolites+ko00940//Phenylpropanoid biosynthesis+ko00360//Phenylalanine metabolism;K01904//4-coumarate--CoA ligase [EC:6.2.1.12]+ko00130//Ubiquinone and other terpenoid-quinone biosynthesis+ko01100//Metabolic pathways+ko01110//B…
CL3852.Contig4_All	0.063	2.113	5.57284	2.19013e-12	5.27829e-14	0.03	0.1	0.06	1.73	2.65	1.96	K01904//4-coumarate--CoA ligase [EC:6.2.1.12]+ko00130//Ubiquinone and other terpenoid-quinone biosynthesis+ko01100//Metabolic pathways+ko01110//Biosynthesis of secondary metabolites+ko00940//Phenylpropanoid biosynthesis+ko00360//Phenylalanine metabolism;K01904//4-coumarate--CoA ligase [EC:6.2.1.12]+ko00130//Ubiquinone and other terpenoid-quinone biosynthesis+ko01100//Metabolic pathways+ko01110//B…
Unigene59185_All	2.416	5.93	1.57518	0.0128956	0.00307447	3.66	1.76	1.83	6.37	5.46	5.96	K10526//OPC-8:0 CoA ligase 1 [EC:6.2.1.-]+ko00592//alpha-Linolenic acid metabolism+ko01100//Metabolic pathways+ko01110//Biosynthesis of secondary metabolites;K10526//OPC-8:0 CoA ligase 1 [EC:6.2.1.-]+ko00592//alpha-Linolenic acid metabolism+ko01100//Metabolic pathways+ko01110//Biosynthesis of secondary metabolites;K10526//OPC-8:0 CoA ligase 1 [EC:6.2.1.-]+ko00592//alpha-Linolenic acid metabolism+…
CL13813.Contig3_All	4.75	1.893	-1.00496	0.00647877	0.00136636	3.47	5.21	5.57	1.39	2.09	2.2	K00083//cinnamyl-alcohol dehydrogenase [EC:1.1.1.195]+ko01100//Metabolic pathways+ko01110//Biosynthesis of secondary metabolites+ko00940//Phenylpropanoid biosynthesis;K00083//cinnamyl-alcohol dehydrogenase [EC:1.1.1.195]+ko01100//Metabolic pathways+ko01110//Biosynthesis of secondary metabolites+ko00940//Phenylpropanoid biosynthesis;K00083//cinnamyl-alcohol dehydrogenase [EC:1.1.1.195]+ko01100//Me…
CL14872.Contig5_All	1.986	27.023	3.95756	2.83756e-13	5.93908e-15	2.28	1.38	2.3	12.73	36.18	32.16	K00083//cinnamyl-alcohol dehydrogenase [EC:1.1.1.195]+ko01100//Metabolic pathways+ko01110//Biosynthesis of secondary metabolites+ko00940//Phenylpropanoid biosynthesis;K00083//cinnamyl-alcohol dehydrogenase [EC:1.1.1.195]+ko01100//Metabolic pathways+ko01110//Biosynthesis of secondary metabolites+ko00940//Phenylpropanoid biosynthesis;K00083//cinnamyl-alcohol dehydrogenase [EC:1.1.1.195]+ko01100//Me…
CL3253.Contig3_All	25.38	0.66	-4.77816	9.65566e-12	2.58211e-13	8.68	33.02	34.44	0.33	0.89	0.76	K00083//cinnamyl-alcohol dehydrogenase [EC:1.1.1.195]+ko01100//Metabolic pathways+ko01110//Biosynthesis of secondary metabolites+ko00940//Phenylpropanoid biosynthesis;K00083//cinnamyl-alcohol dehydrogenase [EC:1.1.1.195]+ko01100//Metabolic pathways+ko01110//Biosynthesis of secondary metabolites+ko00940//Phenylpropanoid biosynthesis;K00083//cinnamyl-alcohol dehydrogenase [EC:1.1.1.195]+ko01100//Me…
Unigene15877_All	0.4	6.393	4.12227	6.95401e-08	3.76944e-09	0.62	0.13	0.45	3.29	9.23	6.66	K00083//cinnamyl-alcohol dehydrogenase [EC:1.1.1.195]+ko01100//Metabolic pathways+ko01110//Biosynthesis of secondary metabolites+ko00940//Phenylpropanoid biosynthesis;K00083//cinnamyl-alcohol dehydrogenase [EC:1.1.1.195]+ko01100//Metabolic pathways+ko01110//Biosynthesis of secondary metabolites+ko00940//Phenylpropanoid biosynthesis;K00083//cinnamyl-alcohol dehydrogenase [EC:1.1.1.195]+ko01100//Me…
Unigene5293_All	98.993	640.786	3.00461	1.95781e-07	1.17681e-08	118.73	92	86.25	928.77	502.13	491.46	K00083//cinnamyl-alcohol dehydrogenase [EC:1.1.1.195]+ko01100//Metabolic pathways+ko01110//Biosynthesis of secondary metabolites+ko00940//Phenylpropanoid biosynthesis;K00083//cinnamyl-alcohol dehydrogenase [EC:1.1.1.195]+ko01100//Metabolic pathways+ko01110//Biosynthesis of secondary metabolites+ko00940//Phenylpropanoid biosynthesis;K00083//cinnamyl-alcohol dehydrogenase [EC:1.1.1.195]+ko01100//Me…
CL1103.Contig10_All	0.016	284.586	12.954	9.65661e-39	1.53058e-41	0	0	0.05	178.93	310.06	364.77	K23050//phenylcoumaran benzylic ether reductase [EC:1.3.1.-];K23050//phenylcoumaran benzylic ether reductase [EC:1.3.1.-];K23050//phenylcoumaran benzylic ether reductase [EC:1.3.1.-];K23050//phenylcoumaran benzylic ether reductase [EC:1.3.1.-];K23050//phenylcoumaran benzylic ether reductase [EC:1.3.1.-]
CL1103.Contig11_All	0	39.65	11.2974	8.22972e-18	9.26473e-20	0	0	0	18.63	47.79	52.53	K23050//phenylcoumaran benzylic ether reductase [EC:1.3.1.-];K23050//phenylcoumaran benzylic ether reductase [EC:1.3.1.-];K23050//phenylcoumaran benzylic ether reductase [EC:1.3.1.-];K23050//phenylcoumaran benzylic ether reductase [EC:1.3.1.-];K23050//phenylcoumaran benzylic ether reductase [EC:1.3.1.-]
CL1103.Contig13_All	0	388.833	14.42	7.14536e-36	1.4302e-38	0	0	0	322.32	444.46	399.72	K23050//phenylcoumaran benzylic ether reductase [EC:1.3.1.-];K23050//phenylcoumaran benzylic ether reductase [EC:1.3.1.-];K23050//phenylcoumaran benzylic ether reductase [EC:1.3.1.-];K23050//phenylcoumaran benzylic ether reductase [EC:1.3.1.-];K23050//phenylcoumaran benzylic ether reductase [EC:1.3.1.-]
CL11196.Contig4_All	16.986	53.416	1.94541	4.26778e-07	2.75566e-08	20.73	14.86	15.37	50.62	55.94	53.69	K13832//3-dehydroquinate dehydratase / shikimate dehydrogenase [EC:4.2.1.10 1.1.1.25]+ko01230//Biosynthesis of amino acids+ko01100//Metabolic pathways+ko01110//Biosynthesis of secondary metabolites+ko00400//Phenylalanine, tyrosine and tryptophan biosynthesis;K13832//3-dehydroquinate dehydratase / shikimate dehydrogenase [EC:4.2.1.10 1.1.1.25]+ko01230//Biosynthesis of amino acids+ko01100//Metaboli…
CL15477.Contig15_All	4.506	39.476	3.3963	5.26032e-20	4.60175e-22	5.52	3.93	4.07	32.39	39.16	46.88	K13832//3-dehydroquinate dehydratase / shikimate dehydrogenase [EC:4.2.1.10 1.1.1.25]+ko01230//Biosynthesis of amino acids+ko01100//Metabolic pathways+ko01110//Biosynthesis of secondary metabolites+ko00400//Phenylalanine, tyrosine and tryptophan biosynthesis;K13832//3-dehydroquinate dehydratase / shikimate dehydrogenase [EC:4.2.1.10 1.1.1.25]+ko01230//Biosynthesis of amino acids+ko01100//Metaboli…
CL15477.Contig5_All	4.236	25.803	2.92194	5.51394e-12	1.41291e-13	4.7	3.71	4.3	30.29	21.82	25.3	K13832//3-dehydroquinate dehydratase / shikimate dehydrogenase [EC:4.2.1.10 1.1.1.25]+ko01230//Biosynthesis of amino acids+ko01100//Metabolic pathways+ko01110//Biosynthesis of secondary metabolites+ko00400//Phenylalanine, tyrosine and tryptophan biosynthesis;K13832//3-dehydroquinate dehydratase / shikimate dehydrogenase [EC:4.2.1.10 1.1.1.25]+ko01230//Biosynthesis of amino acids+ko01100//Metaboli…
CL1652.Contig2_All	94.386	22.883	-1.67545	1.22378e-05	1.11533e-06	61.79	107.88	113.49	22.23	25.02	21.4	K00131//glyceraldehyde-3-phosphate dehydrogenase (NADP+) [EC:1.2.1.9]+ko00010//Glycolysis / Gluconeogenesis+ko00030//Pentose phosphate pathway+ko01100//Metabolic pathways+ko01200//Carbon metabolism;K00131//glyceraldehyde-3-phosphate dehydrogenase (NADP+) [EC:1.2.1.9]+ko00010//Glycolysis / Gluconeogenesis+ko00030//Pentose phosphate pathway+ko01100//Metabolic pathways+ko01200//Carbon metabolism;K00…
CL3893.Contig3_All	36.64	0.866	-4.94985	4.81262e-21	3.72601e-23	18.98	44.87	46.07	0.95	0.81	0.84	K02641//ferredoxin--NADP+ reductase [EC:1.18.1.2]+ko01100//Metabolic pathways+ko00195//Photosynthesis;K02641//ferredoxin--NADP+ reductase [EC:1.18.1.2]+ko01100//Metabolic pathways+ko00195//Photosynthesis;K02641//ferredoxin--NADP+ reductase [EC:1.18.1.2]+ko01100//Metabolic pathways+ko00195//Photosynthesis;K02641//ferredoxin--NADP+ reductase [EC:1.18.1.2]+ko01100//Metabolic pathways+ko00195//Photos…
CL463.Contig10_All	127.646	43.046	-1.20126	0.00118095	0.00019125	94.62	142.82	145.5	45.69	42.14	41.31	K00029//malate dehydrogenase (oxaloacetate-decarboxylating)(NADP+) [EC:1.1.1.40]+ko01100//Metabolic pathways+ko00710//Carbon fixation in photosynthetic organisms+ko00620//Pyruvate metabolism+ko01200//Carbon metabolism;K00029//malate dehydrogenase (oxaloacetate-decarboxylating)(NADP+) [EC:1.1.1.40]+ko01100//Metabolic pathways+ko00710//Carbon fixation in photosynthetic organisms+ko00620//Pyruvate m…
CL463.Contig12_All	58.226	17.563	-1.33025	0.00902504	0.00201753	38	71.71	64.97	21.37	15.03	16.29	K00029//malate dehydrogenase (oxaloacetate-decarboxylating)(NADP+) [EC:1.1.1.40]+ko01100//Metabolic pathways+ko00710//Carbon fixation in photosynthetic organisms+ko00620//Pyruvate metabolism+ko01200//Carbon metabolism;K00029//malate dehydrogenase (oxaloacetate-decarboxylating)(NADP+) [EC:1.1.1.40]+ko01100//Metabolic pathways+ko00710//Carbon fixation in photosynthetic organisms+ko00620//Pyruvate m…
CL6044.Contig1_All	27.143	0.113	-7.54367	1.53929e-32	4.28528e-35	19.31	31.46	30.66	0.03	0.11	0.2	K05298//glyceraldehyde-3-phosphate dehydrogenase (NADP+) (phosphorylating) [EC:1.2.1.13]+ko01100//Metabolic pathways+ko00710//Carbon fixation in photosynthetic organisms+ko01200//Carbon metabolism;K05298//glyceraldehyde-3-phosphate dehydrogenase (NADP+) (phosphorylating) [EC:1.2.1.13]+ko01100//Metabolic pathways+ko00710//Carbon fixation in photosynthetic organisms+ko01200//Carbon metabolism;K0529…
CL6044.Contig2_All	96.1	0.516	-7.15556	1.92446e-57	1.03632e-60	72.38	115.85	100.07	0.31	0.49	0.75	K05298//glyceraldehyde-3-phosphate dehydrogenase (NADP+) (phosphorylating) [EC:1.2.1.13]+ko01100//Metabolic pathways+ko00710//Carbon fixation in photosynthetic organisms+ko01200//Carbon metabolism;K05298//glyceraldehyde-3-phosphate dehydrogenase (NADP+) (phosphorylating) [EC:1.2.1.13]+ko01100//Metabolic pathways+ko00710//Carbon fixation in photosynthetic organisms+ko01200//Carbon metabolism;K0529…
CL6848.Contig4_All	52.656	83.01	0.932684	0.0229632	0.00609743	62.26	46.82	48.89	59.18	95.14	94.71	K00029//malate dehydrogenase (oxaloacetate-decarboxylating)(NADP+) [EC:1.1.1.40]+ko01100//Metabolic pathways+ko00710//Carbon fixation in photosynthetic organisms+ko00620//Pyruvate metabolism+ko01200//Carbon metabolism;K00029//malate dehydrogenase (oxaloacetate-decarboxylating)(NADP+) [EC:1.1.1.40]+ko01100//Metabolic pathways+ko00710//Carbon fixation in photosynthetic organisms+ko00620//Pyruvate m…
CL8166.Contig3_All	25.783	13.026	-0.658212	0.0334672	0.0095775	24.91	23.4	29.04	11.49	13.71	13.88	K00288//methylenetetrahydrofolate dehydrogenase (NADP+) / methenyltetrahydrofolate cyclohydrolase / formyltetrahydrofolate synthetase [EC:1.5.1.5 3.5.4.9 6.3.4.3]+ko00670//One carbon pool by folate+ko01100//Metabolic pathways;K00288//methylenetetrahydrofolate dehydrogenase (NADP+) / methenyltetrahydrofolate cyclohydrolase / formyltetrahydrofolate synthetase [EC:1.5.1.5 3.5.4.9 6.3.4.3]+ko00670//O…
CL8656.Contig2_All	46.423	76.416	1.02644	0.00888508	0.00198136	32.75	51.06	55.46	50.97	91.98	86.3	K00207//dihydropyrimidine dehydrogenase (NADP+) [EC:1.3.1.2]+ko00410//beta-Alanine metabolism+ko00770//Pantothenate and CoA biosynthesis+ko01100//Metabolic pathways+ko00240//Pyrimidine metabolism;K00207//dihydropyrimidine dehydrogenase (NADP+) [EC:1.3.1.2]+ko00410//beta-Alanine metabolism+ko00770//Pantothenate and CoA biosynthesis+ko01100//Metabolic pathways+ko00240//Pyrimidine metabolism;K00207/…
Unigene13987_All	20.813	4.076	-1.98593	1.26152e-08	5.85628e-10	16.18	21.92	24.34	4.24	4.37	3.62	K00051//malate dehydrogenase (NADP+) [EC:1.1.1.82]+ko01100//Metabolic pathways+ko00710//Carbon fixation in photosynthetic organisms+ko00620//Pyruvate metabolism+ko01200//Carbon metabolism;K00051//malate dehydrogenase (NADP+) [EC:1.1.1.82]+ko01100//Metabolic pathways+ko00710//Carbon fixation in photosynthetic organisms+ko00620//Pyruvate metabolism+ko01200//Carbon metabolism;K00051//malate dehydrog…
Unigene45013_All	62.796	0.433	-6.55604	4.67066e-23	3.04664e-25	45.85	70.8	71.74	0.77	0.22	0.31	K05298//glyceraldehyde-3-phosphate dehydrogenase (NADP+) (phosphorylating) [EC:1.2.1.13]+ko01100//Metabolic pathways+ko00710//Carbon fixation in photosynthetic organisms+ko01200//Carbon metabolism;K05298//glyceraldehyde-3-phosphate dehydrogenase (NADP+) (phosphorylating) [EC:1.2.1.13]+ko01100//Metabolic pathways+ko00710//Carbon fixation in photosynthetic organisms+ko01200//Carbon metabolism;K0529…
Unigene67832_All	36	16.733	-0.785399	0.038524	0.0113605	40.91	33.52	33.57	15.74	16.89	17.57	K00028//malate dehydrogenase (decarboxylating) [EC:1.1.1.39]+ko01100//Metabolic pathways+ko00710//Carbon fixation in photosynthetic organisms+ko00620//Pyruvate metabolism+ko01200//Carbon metabolism;K00028//malate dehydrogenase (decarboxylating) [EC:1.1.1.39]+ko01100//Metabolic pathways+ko00710//Carbon fixation in photosynthetic organisms+ko00620//Pyruvate metabolism+ko01200//Carbon metabolism;K00…
CL10411.Contig3_All	81.696	109.013	0.745473	0.0295721	0.00824129	60.7	98.95	85.44	95.69	110.7	120.65	K04733//interleukin-1 receptor-associated kinase 4 [EC:2.7.11.1];K04733//interleukin-1 receptor-associated kinase 4 [EC:2.7.11.1];K04733//interleukin-1 receptor-associated kinase 4 [EC:2.7.11.1];K04733//interleukin-1 receptor-associated kinase 4 [EC:2.7.11.1];K04733//interleukin-1 receptor-associated kinase 4 [EC:2.7.11.1]
CL1067.Contig7_All	2.006	12.45	2.95504	3.07334e-05	3.1017e-06	0.61	2.98	2.43	14.59	12.09	10.67	K18729//protein angel;K21777//G2/mitotic-specific cyclin-B, other
CL12357.Contig2_All	2.42	10.006	2.41182	0.000579581	8.47801e-05	1.99	2.23	3.04	15.94	5.41	8.67	K12608//CCR4-NOT complex subunit CAF16+ko03018//RNA degradation;K12608//CCR4-NOT complex subunit CAF16+ko03018//RNA degradation;K12608//CCR4-NOT complex subunit CAF16+ko03018//RNA degradation;K12608//CCR4-NOT complex subunit CAF16+ko03018//RNA degradation;K12608//CCR4-NOT complex subunit CAF16+ko03018//RNA degradation
CL12782.Contig1_All	16.913	300.97	4.46639	5.47698e-70	1.2799e-73	13.83	19.51	17.4	260.45	337.2	305.26	K12581//CCR4-NOT transcription complex subunit 7/8+ko03018//RNA degradation;K12581//CCR4-NOT transcription complex subunit 7/8+ko03018//RNA degradation;K12581//CCR4-NOT transcription complex subunit 7/8+ko03018//RNA degradation;K12581//CCR4-NOT transcription complex subunit 7/8+ko03018//RNA degradation;K12581//CCR4-NOT transcription complex subunit 7/8+ko03018//RNA degradation
CL12782.Contig2_All	12.596	176.023	4.11454	3.50451e-44	3.84556e-47	9.91	15.74	12.14	147.82	184.31	195.94	K12581//CCR4-NOT transcription complex subunit 7/8+ko03018//RNA degradation;K12581//CCR4-NOT transcription complex subunit 7/8+ko03018//RNA degradation;K12581//CCR4-NOT transcription complex subunit 7/8+ko03018//RNA degradation;K12581//CCR4-NOT transcription complex subunit 7/8+ko03018//RNA degradation;K12581//CCR4-NOT transcription complex subunit 7/8+ko03018//RNA degradation
CL13513.Contig3_All	5.886	9.446	1.04058	0.0381941	0.0112463	3.9	6.93	6.83	10.3	10.48	7.56	K10643//CCR4-NOT transcription complex subunit 4 [EC:2.3.2.27]+ko03018//RNA degradation;K10643//CCR4-NOT transcription complex subunit 4 [EC:2.3.2.27]+ko03018//RNA degradation;K10643//CCR4-NOT transcription complex subunit 4 [EC:2.3.2.27]+ko03018//RNA degradation
CL14042.Contig2_All	7.876	12.52	1.0227	0.0337001	0.00966333	6.19	6.67	10.77	13.78	12.92	10.86	0
Unigene10054_All	11.363	4.486	-0.988082	0.0431463	0.0130594	12.73	11.15	10.21	5.15	4.21	4.1	K12606//CCR4-NOT transcription complex subunit 9+ko03018//RNA degradation;K12606//CCR4-NOT transcription complex subunit 9+ko03018//RNA degradation;K12606//CCR4-NOT transcription complex subunit 9+ko03018//RNA degradation;K12606//CCR4-NOT transcription complex subunit 9+ko03018//RNA degradation;K12606//CCR4-NOT transcription complex subunit 9+ko03018//RNA degradation
Unigene18288_All	48.706	5.543	-2.80628	6.09287e-09	2.66503e-10	34.04	58.01	54.07	2.71	7.32	6.6	K09753//cinnamoyl-CoA reductase [EC:1.2.1.44]+ko01100//Metabolic pathways+ko01110//Biosynthesis of secondary metabolites+ko00940//Phenylpropanoid biosynthesis;K09753//cinnamoyl-CoA reductase [EC:1.2.1.44]+ko01100//Metabolic pathways+ko01110//Biosynthesis of secondary metabolites+ko00940//Phenylpropanoid biosynthesis;K09753//cinnamoyl-CoA reductase [EC:1.2.1.44]+ko01100//Metabolic pathways+ko01110…
Unigene20384_All	5.21	0.8	-2.29363	0.0131575	0.00315064	5.99	5.4	4.24	0.98	0.17	1.25	K12581//CCR4-NOT transcription complex subunit 7/8+ko03018//RNA degradation;K12581//CCR4-NOT transcription complex subunit 7/8+ko03018//RNA degradation;K12581//CCR4-NOT transcription complex subunit 7/8+ko03018//RNA degradation;K12581//CCR4-NOT transcription complex subunit 7/8+ko03018//RNA degradation;K12581//CCR4-NOT transcription complex subunit 7/8+ko03018//RNA degradation
Unigene20385_All	1.516	5.293	2.10752	0.000123556	1.47594e-05	0.79	2.29	1.47	3.75	6.05	6.08	K12581//CCR4-NOT transcription complex subunit 7/8+ko03018//RNA degradation;K12581//CCR4-NOT transcription complex subunit 7/8+ko03018//RNA degradation;K12581//CCR4-NOT transcription complex subunit 7/8+ko03018//RNA degradation;K12581//CCR4-NOT transcription complex subunit 7/8+ko03018//RNA degradation;K12581//CCR4-NOT transcription complex subunit 7/8+ko03018//RNA degradation
Unigene26844_All	6.386	2.16	-1.18475	0.0459718	0.0140925	5.45	4.57	9.14	2.61	1.98	1.89	K12581//CCR4-NOT transcription complex subunit 7/8+ko03018//RNA degradation;K12581//CCR4-NOT transcription complex subunit 7/8+ko03018//RNA degradation;K12581//CCR4-NOT transcription complex subunit 7/8+ko03018//RNA degradation;K12581//CCR4-NOT transcription complex subunit 7/8+ko03018//RNA degradation;K12581//CCR4-NOT transcription complex subunit 7/8+ko03018//RNA degradation
Unigene27361_All	55.543	14.126	-1.60874	4.41778e-06	3.60436e-07	43.83	59.87	62.93	15.14	12.98	14.26	K12581//CCR4-NOT transcription complex subunit 7/8+ko03018//RNA degradation;K12581//CCR4-NOT transcription complex subunit 7/8+ko03018//RNA degradation;K12581//CCR4-NOT transcription complex subunit 7/8+ko03018//RNA degradation;K12581//CCR4-NOT transcription complex subunit 7/8+ko03018//RNA degradation;K12581//CCR4-NOT transcription complex subunit 7/8+ko03018//RNA degradation
CL2479.Contig4_All	17.74	0.41	-4.97755	8.94798e-12	2.38378e-13	26.89	14.23	12.1	0.56	0.47	0.2	K00588//caffeoyl-CoA O-methyltransferase [EC:2.1.1.104]+ko01100//Metabolic pathways+ko01110//Biosynthesis of secondary metabolites+ko00940//Phenylpropanoid biosynthesis+ko00941//Flavonoid biosynthesis+ko00945//Stilbenoid, diarylheptanoid and gingerol biosynthesis+ko00360//Phenylalanine metabolism;K00588//caffeoyl-CoA O-methyltransferase [EC:2.1.1.104]+ko01100//Metabolic pathways+ko01110//Biosynth…
CL2479.Contig6_All	444.973	167.13	-1.07415	0.0431305	0.0130485	581.23	382.72	370.97	184.17	167.7	149.52	K00588//caffeoyl-CoA O-methyltransferase [EC:2.1.1.104]+ko01100//Metabolic pathways+ko01110//Biosynthesis of secondary metabolites+ko00940//Phenylpropanoid biosynthesis+ko00941//Flavonoid biosynthesis+ko00945//Stilbenoid, diarylheptanoid and gingerol biosynthesis+ko00360//Phenylalanine metabolism;K00588//caffeoyl-CoA O-methyltransferase [EC:2.1.1.104]+ko01100//Metabolic pathways+ko01110//Biosynth…

## Sheet: YJBvsYJC
Gene ID	YJB FPKM	YJC FPKM	log2(YJC/YJB)	Qvalue(YJB-vs-YJC)	Pvalue(YJB-vs-YJC)	YJB1 FPKM	YJB2 FPKM	YJB3 FPKM	YJC1 FPKM	YJC2 FPKM	YJC3 FPKM	Kegg Orthology
Unigene10584_All	2.68	35.683	2.72797	0.0405729	0.00116826	6.05	1.71	0.28	16.95	47.56	42.54	K01870//isoleucyl-tRNA synthetase [EC:6.1.1.5]+ko00970//Aminoacyl-tRNA biosynthesis;K10775//phenylalanine ammonia-lyase [EC:4.3.1.24]+ko01100//Metabolic pathways+ko01110//Biosynthesis of secondary metabolites+ko00940//Phenylpropanoid biosynthesis+ko00360//Phenylalanine metabolism
CL10721.Contig2_All	110.313	46.376	-1.30424	0.0157272	0.000310775	69.32	131.97	129.65	36.04	48.51	54.58	K01904//4-coumarate--CoA ligase [EC:6.2.1.12]+ko00130//Ubiquinone and other terpenoid-quinone biosynthesis+ko01100//Metabolic pathways+ko01110//Biosynthesis of secondary metabolites+ko00940//Phenylpropanoid biosynthesis+ko00360//Phenylalanine metabolism;K01904//4-coumarate--CoA ligase [EC:6.2.1.12]+ko00130//Ubiquinone and other terpenoid-quinone biosynthesis+ko01100//Metabolic pathways+ko01110//B…
CL14872.Contig5_All	27.023	8.57	-1.70394	0.0257846	0.000618443	12.73	36.18	32.16	4.11	11.04	10.56	K00083//cinnamyl-alcohol dehydrogenase [EC:1.1.1.195]+ko01100//Metabolic pathways+ko01110//Biosynthesis of secondary metabolites+ko00940//Phenylpropanoid biosynthesis;K00083//cinnamyl-alcohol dehydrogenase [EC:1.1.1.195]+ko01100//Metabolic pathways+ko01110//Biosynthesis of secondary metabolites+ko00940//Phenylpropanoid biosynthesis;K00083//cinnamyl-alcohol dehydrogenase [EC:1.1.1.195]+ko01100//Me…
Unigene15877_All	6.393	1.846	-1.7217	0.0227263	0.000515416	3.29	9.23	6.66	1.89	1.99	1.66	K00083//cinnamyl-alcohol dehydrogenase [EC:1.1.1.195]+ko01100//Metabolic pathways+ko01110//Biosynthesis of secondary metabolites+ko00940//Phenylpropanoid biosynthesis;K00083//cinnamyl-alcohol dehydrogenase [EC:1.1.1.195]+ko01100//Metabolic pathways+ko01110//Biosynthesis of secondary metabolites+ko00940//Phenylpropanoid biosynthesis;K00083//cinnamyl-alcohol dehydrogenase [EC:1.1.1.195]+ko01100//Me…
CL3893.Contig3_All	0.866	3.6	1.82348	0.00267564	2.95601e-05	0.95	0.81	0.84	2.45	4.3	4.05	K02641//ferredoxin--NADP+ reductase [EC:1.18.1.2]+ko01100//Metabolic pathways+ko00195//Photosynthesis;K02641//ferredoxin--NADP+ reductase [EC:1.18.1.2]+ko01100//Metabolic pathways+ko00195//Photosynthesis;K02641//ferredoxin--NADP+ reductase [EC:1.18.1.2]+ko01100//Metabolic pathways+ko00195//Photosynthesis;K02641//ferredoxin--NADP+ reductase [EC:1.18.1.2]+ko01100//Metabolic pathways+ko00195//Photos…
CL6044.Contig1_All	0.113	2.243	3.43441	0.0124602	0.000225016	0.03	0.11	0.2	5.56	0.63	0.54	K05298//glyceraldehyde-3-phosphate dehydrogenase (NADP+) (phosphorylating) [EC:1.2.1.13]+ko01100//Metabolic pathways+ko00710//Carbon fixation in photosynthetic organisms+ko01200//Carbon metabolism;K05298//glyceraldehyde-3-phosphate dehydrogenase (NADP+) (phosphorylating) [EC:1.2.1.13]+ko01100//Metabolic pathways+ko00710//Carbon fixation in photosynthetic organisms+ko01200//Carbon metabolism;K0529…
CL6044.Contig2_All	0.516	7.476	3.32589	0.00419972	5.21985e-05	0.31	0.49	0.75	16.63	2.82	2.98	K05298//glyceraldehyde-3-phosphate dehydrogenase (NADP+) (phosphorylating) [EC:1.2.1.13]+ko01100//Metabolic pathways+ko00710//Carbon fixation in photosynthetic organisms+ko01200//Carbon metabolism;K05298//glyceraldehyde-3-phosphate dehydrogenase (NADP+) (phosphorylating) [EC:1.2.1.13]+ko01100//Metabolic pathways+ko00710//Carbon fixation in photosynthetic organisms+ko01200//Carbon metabolism;K0529…
Unigene45013_All	0.433	4.926	2.96395	0.00503868	6.69148e-05	0.77	0.22	0.31	7.72	4.24	2.82	K05298//glyceraldehyde-3-phosphate dehydrogenase (NADP+) (phosphorylating) [EC:1.2.1.13]+ko01100//Metabolic pathways+ko00710//Carbon fixation in photosynthetic organisms+ko01200//Carbon metabolism;K05298//glyceraldehyde-3-phosphate dehydrogenase (NADP+) (phosphorylating) [EC:1.2.1.13]+ko01100//Metabolic pathways+ko00710//Carbon fixation in photosynthetic organisms+ko01200//Carbon metabolism;K0529…
CL12782.Contig1_All	300.97	69.006	-1.98572	0.00785309	0.000120498	260.45	337.2	305.26	90.42	48.85	67.75	K12581//CCR4-NOT transcription complex subunit 7/8+ko03018//RNA degradation;K12581//CCR4-NOT transcription complex subunit 7/8+ko03018//RNA degradation;K12581//CCR4-NOT transcription complex subunit 7/8+ko03018//RNA degradation;K12581//CCR4-NOT transcription complex subunit 7/8+ko03018//RNA degradation;K12581//CCR4-NOT transcription complex subunit 7/8+ko03018//RNA degradation
CL12782.Contig2_All	176.023	49.053	-1.76708	0.00862344	0.000136767	147.82	184.31	195.94	58.66	40.07	48.43	K12581//CCR4-NOT transcription complex subunit 7/8+ko03018//RNA degradation;K12581//CCR4-NOT transcription complex subunit 7/8+ko03018//RNA degradation;K12581//CCR4-NOT transcription complex subunit 7/8+ko03018//RNA degradation;K12581//CCR4-NOT transcription complex subunit 7/8+ko03018//RNA degradation;K12581//CCR4-NOT transcription complex subunit 7/8+ko03018//RNA degradation
Unigene27361_All	14.126	46.443	1.42153	0.0449589	0.00136392	15.14	12.98	14.26	20.03	64.75	54.55	K12581//CCR4-NOT transcription complex subunit 7/8+ko03018//RNA degradation;K12581//CCR4-NOT transcription complex subunit 7/8+ko03018//RNA degradation;K12581//CCR4-NOT transcription complex subunit 7/8+ko03018//RNA degradation;K12581//CCR4-NOT transcription complex subunit 7/8+ko03018//RNA degradation;K12581//CCR4-NOT transcription complex subunit 7/8+ko03018//RNA degradation

## Sheet: YJCvsYJD
Gene ID	YJC FPKM	YJD FPKM	log2(YJD/YJC)	Qvalue(YJC-vs-YJD)	Pvalue(YJC-vs-YJD)	YJC1 FPKM	YJC2 FPKM	YJC3 FPKM	YJD1 FPKM	YJD2 FPKM	YJD3 FPKM	Kegg Orthology
CL6544.Contig1_All	7.543	26.586	1.8464	1.2864e-14	1.77691e-16	6.9	8.14	7.59	27.87	25.37	26.52	K10775//phenylalanine ammonia-lyase [EC:4.3.1.24]+ko01100//Metabolic pathways+ko01110//Biosynthesis of secondary metabolites+ko00940//Phenylpropanoid biosynthesis+ko00360//Phenylalanine metabolism;K10775//phenylalanine ammonia-lyase [EC:4.3.1.24]+ko01100//Metabolic pathways+ko01110//Biosynthesis of secondary metabolites+ko00940//Phenylpropanoid biosynthesis+ko00360//Phenylalanine metabolism;K1077…
CL6544.Contig3_All	15.96	49.866	1.65279	1.5092e-08	6.18995e-10	16.05	16.27	15.56	47.47	53.18	48.95	K10775//phenylalanine ammonia-lyase [EC:4.3.1.24]+ko01100//Metabolic pathways+ko01110//Biosynthesis of secondary metabolites+ko00940//Phenylpropanoid biosynthesis+ko00360//Phenylalanine metabolism;K10775//phenylalanine ammonia-lyase [EC:4.3.1.24]+ko01100//Metabolic pathways+ko01110//Biosynthesis of secondary metabolites+ko00940//Phenylpropanoid biosynthesis+ko00360//Phenylalanine metabolism;K1077…
Unigene10584_All	35.683	11.526	-1.49964	0.00019708	2.07565e-05	16.95	47.56	42.54	11.24	12.38	10.96	K01870//isoleucyl-tRNA synthetase [EC:6.1.1.5]+ko00970//Aminoacyl-tRNA biosynthesis;K10775//phenylalanine ammonia-lyase [EC:4.3.1.24]+ko01100//Metabolic pathways+ko01110//Biosynthesis of secondary metabolites+ko00940//Phenylpropanoid biosynthesis+ko00360//Phenylalanine metabolism
CL797.Contig5_All	469.366	291.1	-0.652049	0.00991139	0.00182028	423.35	485.28	499.47	301.14	281.03	291.13	K00487//trans-cinnamate 4-monooxygenase [EC:1.14.14.91]+ko00130//Ubiquinone and other terpenoid-quinone biosynthesis+ko01100//Metabolic pathways+ko01110//Biosynthesis of secondary metabolites+ko00940//Phenylpropanoid biosynthesis+ko00941//Flavonoid biosynthesis+ko00945//Stilbenoid, diarylheptanoid and gingerol biosynthesis+ko00360//Phenylalanine metabolism;K00487//trans-cinnamate 4-monooxygenase …
CL5171.Contig5_All	3.83	19.576	2.22779	0.000288406	3.18433e-05	5.83	3.19	2.47	16.26	19.06	23.41	K21483//salicylate 1-O-methyltransferase [EC:2.1.1.274];K21483//salicylate 1-O-methyltransferase [EC:2.1.1.274];K21483//salicylate 1-O-methyltransferase [EC:2.1.1.274];K21483//salicylate 1-O-methyltransferase [EC:2.1.1.274];K21483//salicylate 1-O-methyltransferase [EC:2.1.1.274]
CL10721.Contig1_All	3.986	7.236	0.957837	0.0405199	0.00970055	1.92	4.65	5.39	7.3	6.57	7.84	K01904//4-coumarate--CoA ligase [EC:6.2.1.12]+ko00130//Ubiquinone and other terpenoid-quinone biosynthesis+ko01100//Metabolic pathways+ko01110//Biosynthesis of secondary metabolites+ko00940//Phenylpropanoid biosynthesis+ko00360//Phenylalanine metabolism;K01904//4-coumarate--CoA ligase [EC:6.2.1.12]+ko00130//Ubiquinone and other terpenoid-quinone biosynthesis+ko01100//Metabolic pathways+ko01110//B…
CL10721.Contig2_All	46.376	98.933	1.14601	5.40875e-08	2.4727e-09	36.04	48.51	54.58	102.68	94.22	99.9	K01904//4-coumarate--CoA ligase [EC:6.2.1.12]+ko00130//Ubiquinone and other terpenoid-quinone biosynthesis+ko01100//Metabolic pathways+ko01110//Biosynthesis of secondary metabolites+ko00940//Phenylpropanoid biosynthesis+ko00360//Phenylalanine metabolism;K01904//4-coumarate--CoA ligase [EC:6.2.1.12]+ko00130//Ubiquinone and other terpenoid-quinone biosynthesis+ko01100//Metabolic pathways+ko01110//B…
CL264.Contig3_All	0.713	0.13	-2.15699	0.00834726	0.00149163	0.31	0.92	0.91	0.08	0.11	0.2	K10526//OPC-8:0 CoA ligase 1 [EC:6.2.1.-]+ko00592//alpha-Linolenic acid metabolism+ko01100//Metabolic pathways+ko01110//Biosynthesis of secondary metabolites;K10526//OPC-8:0 CoA ligase 1 [EC:6.2.1.-]+ko00592//alpha-Linolenic acid metabolism+ko01100//Metabolic pathways+ko01110//Biosynthesis of secondary metabolites;K10526//OPC-8:0 CoA ligase 1 [EC:6.2.1.-]+ko00592//alpha-Linolenic acid metabolism+…
CL2713.Contig1_All	17.003	0.063	-7.57357	8.49589e-18	7.56955e-20	7.01	21.1	22.9	0	0	0.19	K10526//OPC-8:0 CoA ligase 1 [EC:6.2.1.-]+ko00592//alpha-Linolenic acid metabolism+ko01100//Metabolic pathways+ko01110//Biosynthesis of secondary metabolites;K10526//OPC-8:0 CoA ligase 1 [EC:6.2.1.-]+ko00592//alpha-Linolenic acid metabolism+ko01100//Metabolic pathways+ko01110//Biosynthesis of secondary metabolites;K10526//OPC-8:0 CoA ligase 1 [EC:6.2.1.-]+ko00592//alpha-Linolenic acid metabolism+…
CL2713.Contig4_All	6.143	0.633	-3.11402	4.96414e-07	2.77727e-08	2.87	7.37	8.19	0.77	0.86	0.27	K10526//OPC-8:0 CoA ligase 1 [EC:6.2.1.-]+ko00592//alpha-Linolenic acid metabolism+ko01100//Metabolic pathways+ko01110//Biosynthesis of secondary metabolites;K10526//OPC-8:0 CoA ligase 1 [EC:6.2.1.-]+ko00592//alpha-Linolenic acid metabolism+ko01100//Metabolic pathways+ko01110//Biosynthesis of secondary metabolites;K10526//OPC-8:0 CoA ligase 1 [EC:6.2.1.-]+ko00592//alpha-Linolenic acid metabolism+…
CL3852.Contig4_All	1.99	0.493	-1.97447	4.54019e-06	3.14728e-07	1.55	2.3	2.12	0.4	0.61	0.47	K01904//4-coumarate--CoA ligase [EC:6.2.1.12]+ko00130//Ubiquinone and other terpenoid-quinone biosynthesis+ko01100//Metabolic pathways+ko01110//Biosynthesis of secondary metabolites+ko00940//Phenylpropanoid biosynthesis+ko00360//Phenylalanine metabolism;K01904//4-coumarate--CoA ligase [EC:6.2.1.12]+ko00130//Ubiquinone and other terpenoid-quinone biosynthesis+ko01100//Metabolic pathways+ko01110//B…
CL14872.Contig5_All	8.57	3.03	-1.3778	0.00218272	0.000317398	4.11	11.04	10.56	2.88	3.52	2.69	K00083//cinnamyl-alcohol dehydrogenase [EC:1.1.1.195]+ko01100//Metabolic pathways+ko01110//Biosynthesis of secondary metabolites+ko00940//Phenylpropanoid biosynthesis;K00083//cinnamyl-alcohol dehydrogenase [EC:1.1.1.195]+ko01100//Metabolic pathways+ko01110//Biosynthesis of secondary metabolites+ko00940//Phenylpropanoid biosynthesis;K00083//cinnamyl-alcohol dehydrogenase [EC:1.1.1.195]+ko01100//Me…
CL3253.Contig3_All	1.736	5.736	1.78304	1.53131e-05	1.2106e-06	1.01	1.76	2.44	6.65	5.1	5.46	K00083//cinnamyl-alcohol dehydrogenase [EC:1.1.1.195]+ko01100//Metabolic pathways+ko01110//Biosynthesis of secondary metabolites+ko00940//Phenylpropanoid biosynthesis;K00083//cinnamyl-alcohol dehydrogenase [EC:1.1.1.195]+ko01100//Metabolic pathways+ko01110//Biosynthesis of secondary metabolites+ko00940//Phenylpropanoid biosynthesis;K00083//cinnamyl-alcohol dehydrogenase [EC:1.1.1.195]+ko01100//Me…
Unigene15877_All	1.846	0.21	-3.14097	1.77026e-09	6.10206e-11	1.89	1.99	1.66	0.16	0.32	0.15	K00083//cinnamyl-alcohol dehydrogenase [EC:1.1.1.195]+ko01100//Metabolic pathways+ko01110//Biosynthesis of secondary metabolites+ko00940//Phenylpropanoid biosynthesis;K00083//cinnamyl-alcohol dehydrogenase [EC:1.1.1.195]+ko01100//Metabolic pathways+ko01110//Biosynthesis of secondary metabolites+ko00940//Phenylpropanoid biosynthesis;K00083//cinnamyl-alcohol dehydrogenase [EC:1.1.1.195]+ko01100//Me…
CL1103.Contig10_All	124.386	53.05	-1.23558	0.00985319	0.00180837	149.1	108.88	115.18	54.06	62.71	42.38	K23050//phenylcoumaran benzylic ether reductase [EC:1.3.1.-];K23050//phenylcoumaran benzylic ether reductase [EC:1.3.1.-];K23050//phenylcoumaran benzylic ether reductase [EC:1.3.1.-];K23050//phenylcoumaran benzylic ether reductase [EC:1.3.1.-];K23050//phenylcoumaran benzylic ether reductase [EC:1.3.1.-]
CL1103.Contig11_All	19.14	4.84	-1.87983	6.80617e-07	3.91966e-08	11.8	26.05	19.57	5.01	5.93	3.58	K23050//phenylcoumaran benzylic ether reductase [EC:1.3.1.-];K23050//phenylcoumaran benzylic ether reductase [EC:1.3.1.-];K23050//phenylcoumaran benzylic ether reductase [EC:1.3.1.-];K23050//phenylcoumaran benzylic ether reductase [EC:1.3.1.-];K23050//phenylcoumaran benzylic ether reductase [EC:1.3.1.-]
CL11196.Contig4_All	60.15	39.41	-0.543258	0.00549088	0.000915798	46.12	71.75	62.58	40.25	39.89	38.09	K13832//3-dehydroquinate dehydratase / shikimate dehydrogenase [EC:4.2.1.10 1.1.1.25]+ko01230//Biosynthesis of amino acids+ko01100//Metabolic pathways+ko01110//Biosynthesis of secondary metabolites+ko00400//Phenylalanine, tyrosine and tryptophan biosynthesis;K13832//3-dehydroquinate dehydratase / shikimate dehydrogenase [EC:4.2.1.10 1.1.1.25]+ko01230//Biosynthesis of amino acids+ko01100//Metaboli…
CL6303.Contig2_All	12.18	37.116	1.62814	1.53461e-09	5.21406e-11	11.3	11.53	13.71	38.04	36.78	36.53	K00031//isocitrate dehydrogenase [EC:1.1.1.42]+ko04146//Peroxisome+ko00020//Citrate cycle (TCA cycle)+ko01230//Biosynthesis of amino acids+ko01100//Metabolic pathways+ko01110//Biosynthesis of secondary metabolites+ko01210//2-Oxocarboxylic acid metabolism+ko01200//Carbon metabolism+ko00480//Glutathione metabolism;K00031//isocitrate dehydrogenase [EC:1.1.1.42]+ko04146//Peroxisome+ko00020//Citrate c…
CL6303.Contig3_All	58.23	100.916	0.855475	3.06208e-05	2.61536e-06	43.33	71.74	59.62	95.71	104.21	102.83	K00031//isocitrate dehydrogenase [EC:1.1.1.42]+ko04146//Peroxisome+ko00020//Citrate cycle (TCA cycle)+ko01230//Biosynthesis of amino acids+ko01100//Metabolic pathways+ko01110//Biosynthesis of secondary metabolites+ko01210//2-Oxocarboxylic acid metabolism+ko01200//Carbon metabolism+ko00480//Glutathione metabolism;K00031//isocitrate dehydrogenase [EC:1.1.1.42]+ko04146//Peroxisome+ko00020//Citrate c…
CL6848.Contig4_All	80.366	38.086	-1.01761	3.09614e-08	1.34663e-09	64.06	90.18	86.86	40.14	38	36.12	K00029//malate dehydrogenase (oxaloacetate-decarboxylating)(NADP+) [EC:1.1.1.40]+ko01100//Metabolic pathways+ko00710//Carbon fixation in photosynthetic organisms+ko00620//Pyruvate metabolism+ko01200//Carbon metabolism;K00029//malate dehydrogenase (oxaloacetate-decarboxylating)(NADP+) [EC:1.1.1.40]+ko01100//Metabolic pathways+ko00710//Carbon fixation in photosynthetic organisms+ko00620//Pyruvate m…
CL10411.Contig3_All	87.013	43.05	-0.976103	0.000231484	2.49098e-05	80.48	90.35	90.21	42.19	40.4	46.56	K04733//interleukin-1 receptor-associated kinase 4 [EC:2.7.11.1];K04733//interleukin-1 receptor-associated kinase 4 [EC:2.7.11.1];K04733//interleukin-1 receptor-associated kinase 4 [EC:2.7.11.1];K04733//interleukin-1 receptor-associated kinase 4 [EC:2.7.11.1];K04733//interleukin-1 receptor-associated kinase 4 [EC:2.7.11.1]
CL11248.Contig2_All	6.456	3.776	-0.702178	0.00884834	0.00159571	4.82	7.44	7.11	3.77	3.44	4.12	K12607//CCR4-NOT transcription complex subunit 10+ko03018//RNA degradation;K12607//CCR4-NOT transcription complex subunit 10+ko03018//RNA degradation;K12607//CCR4-NOT transcription complex subunit 10+ko03018//RNA degradation;K12607//CCR4-NOT transcription complex subunit 10+ko03018//RNA degradation
CL12357.Contig2_All	9.65	25.31	1.3985	7.92871e-06	5.84492e-07	9.66	9.97	9.32	24.54	23.63	27.76	K12608//CCR4-NOT complex subunit CAF16+ko03018//RNA degradation;K12608//CCR4-NOT complex subunit CAF16+ko03018//RNA degradation;K12608//CCR4-NOT complex subunit CAF16+ko03018//RNA degradation;K12608//CCR4-NOT complex subunit CAF16+ko03018//RNA degradation;K12608//CCR4-NOT complex subunit CAF16+ko03018//RNA degradation
CL12357.Contig3_All	1.88	6.686	1.87702	2.84808e-06	1.88233e-07	1.48	2.74	1.42	6.01	6.49	7.56	K12608//CCR4-NOT complex subunit CAF16+ko03018//RNA degradation;K12608//CCR4-NOT complex subunit CAF16+ko03018//RNA degradation;K12608//CCR4-NOT complex subunit CAF16+ko03018//RNA degradation;K12608//CCR4-NOT complex subunit CAF16+ko03018//RNA degradation;K12608//CCR4-NOT complex subunit CAF16+ko03018//RNA degradation
CL12782.Contig1_All	69.006	25.046	-1.47791	0.00650252	0.00111485	90.42	48.85	67.75	27.94	26.05	21.15	K12581//CCR4-NOT transcription complex subunit 7/8+ko03018//RNA degradation;K12581//CCR4-NOT transcription complex subunit 7/8+ko03018//RNA degradation;K12581//CCR4-NOT transcription complex subunit 7/8+ko03018//RNA degradation;K12581//CCR4-NOT transcription complex subunit 7/8+ko03018//RNA degradation;K12581//CCR4-NOT transcription complex subunit 7/8+ko03018//RNA degradation
CL12782.Contig2_All	49.053	17.13	-1.52379	0.000753554	9.37935e-05	58.66	40.07	48.43	17.96	14.98	18.45	K12581//CCR4-NOT transcription complex subunit 7/8+ko03018//RNA degradation;K12581//CCR4-NOT transcription complex subunit 7/8+ko03018//RNA degradation;K12581//CCR4-NOT transcription complex subunit 7/8+ko03018//RNA degradation;K12581//CCR4-NOT transcription complex subunit 7/8+ko03018//RNA degradation;K12581//CCR4-NOT transcription complex subunit 7/8+ko03018//RNA degradation
CL2604.Contig2_All	6.223	1.55	-2.04563	0.044321	0.0108404	13.56	2.95	2.16	1.51	1.86	1.28	K04733//interleukin-1 receptor-associated kinase 4 [EC:2.7.11.1];K04733//interleukin-1 receptor-associated kinase 4 [EC:2.7.11.1];K04733//interleukin-1 receptor-associated kinase 4 [EC:2.7.11.1];K04733//interleukin-1 receptor-associated kinase 4 [EC:2.7.11.1]
CL2604.Contig3_All	102.806	19.966	-2.36851	2.61826e-05	2.195e-06	151.64	77.72	79.06	17.88	20.18	21.84	K04733//interleukin-1 receptor-associated kinase 4 [EC:2.7.11.1];K04733//interleukin-1 receptor-associated kinase 4 [EC:2.7.11.1];K04733//interleukin-1 receptor-associated kinase 4 [EC:2.7.11.1];K04733//interleukin-1 receptor-associated kinase 4 [EC:2.7.11.1]
Unigene18288_All	5.893	0.383	-3.7021	3.84477e-08	1.70511e-09	2.14	7.72	7.82	0.39	0.2	0.56	K09753//cinnamoyl-CoA reductase [EC:1.2.1.44]+ko01100//Metabolic pathways+ko01110//Biosynthesis of secondary metabolites+ko00940//Phenylpropanoid biosynthesis;K09753//cinnamoyl-CoA reductase [EC:1.2.1.44]+ko01100//Metabolic pathways+ko01110//Biosynthesis of secondary metabolites+ko00940//Phenylpropanoid biosynthesis;K09753//cinnamoyl-CoA reductase [EC:1.2.1.44]+ko01100//Metabolic pathways+ko01110…
Unigene18330_All	16.863	2.833	-2.42959	2.93351e-07	1.56402e-08	7.86	20.85	21.88	3.06	3.45	1.99	K09753//cinnamoyl-CoA reductase [EC:1.2.1.44]+ko01100//Metabolic pathways+ko01110//Biosynthesis of secondary metabolites+ko00940//Phenylpropanoid biosynthesis;K09753//cinnamoyl-CoA reductase [EC:1.2.1.44]+ko01100//Metabolic pathways+ko01110//Biosynthesis of secondary metabolites+ko00940//Phenylpropanoid biosynthesis;K09753//cinnamoyl-CoA reductase [EC:1.2.1.44]+ko01100//Metabolic pathways+ko01110…
Unigene18466_All	6.26	0.906	-2.70005	1.21319e-11	2.79677e-13	3.86	7.54	7.38	1.05	0.95	0.72	K09753//cinnamoyl-CoA reductase [EC:1.2.1.44]+ko01100//Metabolic pathways+ko01110//Biosynthesis of secondary metabolites+ko00940//Phenylpropanoid biosynthesis;K09753//cinnamoyl-CoA reductase [EC:1.2.1.44]+ko01100//Metabolic pathways+ko01110//Biosynthesis of secondary metabolites+ko00940//Phenylpropanoid biosynthesis;K09753//cinnamoyl-CoA reductase [EC:1.2.1.44]+ko01100//Metabolic pathways+ko01110…
Unigene20384_All	1.816	4.746	1.4261	0.00034679	3.91823e-05	1.7	2.27	1.48	4.75	4.35	5.14	K12581//CCR4-NOT transcription complex subunit 7/8+ko03018//RNA degradation;K12581//CCR4-NOT transcription complex subunit 7/8+ko03018//RNA degradation;K12581//CCR4-NOT transcription complex subunit 7/8+ko03018//RNA degradation;K12581//CCR4-NOT transcription complex subunit 7/8+ko03018//RNA degradation;K12581//CCR4-NOT transcription complex subunit 7/8+ko03018//RNA degradation
Unigene6737_All	46.916	18.763	-1.25393	6.63321e-10	2.09558e-11	33.77	54.06	52.92	18.16	18.96	19.17	K09753//cinnamoyl-CoA reductase [EC:1.2.1.44]+ko01100//Metabolic pathways+ko01110//Biosynthesis of secondary metabolites+ko00940//Phenylpropanoid biosynthesis;K09753//cinnamoyl-CoA reductase [EC:1.2.1.44]+ko01100//Metabolic pathways+ko01110//Biosynthesis of secondary metabolites+ko00940//Phenylpropanoid biosynthesis;K09753//cinnamoyl-CoA reductase [EC:1.2.1.44]+ko01100//Metabolic pathways+ko01110…
Unigene9339_All	4.516	0.4	-3.3151	1.25724e-08	5.08249e-10	1.67	6.22	5.66	0.36	0.5	0.34	K09753//cinnamoyl-CoA reductase [EC:1.2.1.44]+ko01100//Metabolic pathways+ko01110//Biosynthesis of secondary metabolites+ko00940//Phenylpropanoid biosynthesis;K09753//cinnamoyl-CoA reductase [EC:1.2.1.44]+ko01100//Metabolic pathways+ko01110//Biosynthesis of secondary metabolites+ko00940//Phenylpropanoid biosynthesis;K09753//cinnamoyl-CoA reductase [EC:1.2.1.44]+ko01100//Metabolic pathways+ko01110…
Unigene9485_All	3.21	0.71	-2.01109	0.000481776	5.65754e-05	1.57	4.51	3.55	0.89	0.81	0.43	K09753//cinnamoyl-CoA reductase [EC:1.2.1.44]+ko01100//Metabolic pathways+ko01110//Biosynthesis of secondary metabolites+ko00940//Phenylpropanoid biosynthesis;K09753//cinnamoyl-CoA reductase [EC:1.2.1.44]+ko01100//Metabolic pathways+ko01110//Biosynthesis of secondary metabolites+ko00940//Phenylpropanoid biosynthesis;K09753//cinnamoyl-CoA reductase [EC:1.2.1.44]+ko01100//Metabolic pathways+ko01110…
