# Supplementary material for: Transcriptomic and metabolomic data reveal key genes that are involved in the phenylpropanoid pathway and regulate the floral fragrance of Rhododendron fortunei
Source: BMC Plant Biol. 2023 Jan 5;23:8. doi: 10.1186/s12870-022-04016-7 (PMC9814181; doi:10.1186/s12870-022-04016-7)
Supplement: Supplementary file 2 — Additional file 2: Table S1-S6. [file 12870_2022_4016_MOESM2_ESM.zip › Additional file/Table S6.xlsx]

## Sheet: Sheet1
Primer name	Forward (5'-3')	Reverse (5'-3')
Q-SAMT	GAGATGGAAGTGTATCAAGTG	GTGGAATCTAACAAGCCAAT
G-SAMT	GGAGAGAACAGGGGGACTCATGGAAGTGTATCAAGT	CTTTACTAGTCAGATCTACGTTCCTTGTCATGGAAA
YZ	TTACGACTCAATGACAAGAAGAAAA	GTTTTCCGTATGTTGCATCACCTTC
